# Supplementary material for: The impact of characteristic factors of the direct-to-consumer marketing model on consumer loyalty in the digital intermediary era
Source: Front Psychol. 2024 Mar 4;15:1347588. doi: 10.3389/fpsyg.2024.1347588 (PMC10944917; doi:10.3389/fpsyg.2024.1347588)
Supplement: Supplementary file 1 [file Table_1.XLSX]

## Sheet: 问卷数据
序号	58、您的性别：	59、您的出生年份：	60、您的学历：	61、您的职业：	62、您的月平均可支配收入：	1、根据DTC品牌概念描述，您认为您是否购买过DTC品牌产品。	2、(完美日记)	2、(花西子)	2、(蕉内)	2、(蕉下)	2、(小米)	2、(半日闲)	2、(江小白)	2、(参半)	2、(植观)	2、(三只松鼠)	2、(三顿半)	2、(蔚来)	2、(波司登)	2、(观夏Summerlab)	2、(AMIRO （觅光）)	2、(猫王音响)	2、(大疆)	2、(安克（Anker）)	2、(泡泡玛特)	2、(得力)	2、(飞利浦)	2、(李子柒)	2、(幸福西饼)	2、(Warby Parker)	2、(Casper)	2、(Allbirds)	2、(Glossier)	2、(Dollar Shave Club)	2、(一加)	2、(其他)	3、我认为DTC品牌非常独特。	4、DTC品牌是独一无二的。	5、DTC品牌真的很特别。	6、DTC品牌是动态的。	7、DTC品牌非常有创意。	8、DTC品牌不断推出新产品，创造市场趋势。	9、DTC品牌是其类别的先驱。	10、DTC品牌不断产生新想法。	11、DTC品牌以其提供的产品（服务）改变了市场。	12、DTC品牌是一个具有前瞻性的品牌。	13、对于给定的价格，我认为DTC品牌的产品（服务）是不错的。	14、就DTC品牌的产品质量而言，我认为价格是不错的。	15、与传统品牌相比，DTC品牌价格合理。
1	1	3	4	2	1	1	1	1	0	0	1	1	1	0	0	1	0	1	0	0	0	0	0	0	0	0	0	0	0	0	0	0	0	0	0	0	2	3	3	3	2	2	2	3	2	2	2	3	2
2	1	1	4	2	1	1	0	0	0	0	0	0	0	0	0	1	0	0	0	0	0	0	0	0	0	0	0	0	0	0	0	0	0	0	0	0	4	5	3	3	4	3	4	3	5	3	3	5	4
3	1	1	1	1	1	1	1	1	0	0	1	0	0	0	0	1	0	1	0	0	0	0	0	0	0	0	0	0	0	0	0	0	0	0	0	0	4	4	4	5	4	5	4	5	4	5	4	5	5
4	2	1	3	4	2	1	1	1	0	1	0	0	0	0	0	1	0	0	1	0	0	0	0	0	0	0	1	0	0	0	0	0	0	0	0	0	3	3	2	4	4	4	4	4	4	3	3	3	2
5	1	1	3	1	3	1	0	0	0	0	1	0	0	0	0	1	0	0	1	0	0	0	0	0	0	1	1	0	0	0	0	0	0	0	1	0	5	5	5	4	5	4	5	4	5	5	5	5	4
6	2	3	4	2	2	1	1	0	0	1	0	0	0	0	1	1	0	0	1	0	0	0	0	0	0	0	1	0	1	0	0	0	0	0	0	0	2	1	1	1	2	1	1	2	1	2	1	2	2
7	2	2	4	2	1	1	1	1	0	0	1	0	1	0	0	1	0	1	0	0	0	0	0	0	0	0	0	0	0	0	0	0	0	0	1	1	3	3	3	4	4	3	4	5	5	5	5	4	4
8	1	2	3	2	3	1	1	1	0	0	1	0	1	0	0	1	0	1	0	0	0	0	0	0	0	0	0	0	0	0	1	1	1	0	1	1	3	3	4	4	5	3	3	3	4	3	4	4	3
9	2	2	4	2	2	1	1	1	0	0	1	0	1	0	0	1	0	1	0	0	0	0	0	0	0	0	0	0	0	0	0	0	0	0	0	0	2	2	2	3	3	3	3	3	4	3	4	4	4
10	2	2	2	2	3	1	1	1	1	1	1	0	0	0	0	1	0	0	0	0	0	0	0	0	1	1	1	1	0	0	0	0	0	0	0	0	5	4	4	1	1	1	1	1	2	2	5	4	5
11	2	1	2	2	2	1	1	1	0	0	1	0	1	0	0	1	0	0	0	1	1	1	1	1	0	0	0	0	0	0	0	0	0	1	1	1	4	3	3	3	4	3	4	3	3	3	4	3	3
12	1	3	4	2	3	1	0	0	0	0	0	0	0	0	0	1	0	0	0	0	0	0	1	1	0	0	0	0	0	0	0	0	0	0	0	0	4	5	5	5	5	5	4	4	4	5	3	3	2
13	2	1	3	4	2	1	0	0	0	0	0	0	0	0	0	1	0	0	0	0	0	0	0	0	0	1	0	0	0	0	0	0	0	0	0	0	2	1	1	2	1	2	2	1	1	2	2	2	1
14	1	2	3	3	1	1	0	0	0	0	1	0	0	0	0	0	0	0	0	0	0	0	0	0	0	0	0	0	0	0	0	0	0	0	0	0	3	1	1	1	3	3	1	1	2	3	5	3	3
15	2	2	2	3	3	1	1	1	1	1	1	0	0	0	0	1	0	1	0	0	0	0	0	0	0	0	0	0	0	0	0	0	0	0	0	0	1	1	2	2	2	2	1	1	1	1	1	2	2
16	2	1	3	1	1	1	1	0	0	0	1	0	0	0	0	1	0	0	1	0	0	0	0	0	0	1	0	0	0	0	0	0	0	0	0	0	1	1	1	1	1	1	1	1	2	1	4	5	5
17	2	2	4	2	1	1	1	1	1	1	1	0	0	0	0	1	0	1	0	0	1	1	1	1	1	1	0	0	0	0	0	0	0	0	0	0	2	1	1	5	5	4	5	4	5	4	1	1	1
18	2	3	2	1	2	1	1	1	0	1	1	0	0	0	0	1	0	1	0	0	0	0	0	0	0	0	0	0	0	0	0	0	0	0	0	0	4	5	4	5	4	5	5	5	4	4	4	4	5
19	1	1	3	3	3	2	0	0	0	0	1	0	0	0	0	0	0	0	0	0	0	0	0	0	0	0	0	0	0	0	0	0	0	0	0	0	4	4	4	5	5	4	3	4	3	5	3	5	3
20	1	1	3	3	1	1	0	0	0	0	1	0	0	0	0	1	0	0	0	0	0	0	0	0	0	0	0	0	0	0	0	0	0	0	0	0	3	4	4	5	4	3	4	5	4	3	3	1	2
21	2	1	2	2	2	1	1	1	0	0	1	0	1	0	0	1	0	1	0	0	0	0	0	0	0	0	0	0	0	0	0	0	0	0	0	0	3	5	4	5	4	3	4	3	3	5	2	2	2
22	2	4	2	3	2	1	1	1	1	1	1	0	1	0	0	1	0	0	1	1	1	1	0	0	0	0	0	0	0	0	0	0	0	0	0	0	1	1	2	1	1	1	1	1	1	1	3	4	4
23	1	1	3	3	4	2	0	0	0	0	0	0	0	0	0	1	0	0	0	0	0	0	0	0	0	0	0	0	0	0	0	0	0	0	0	0	4	5	5	4	4	4	5	5	5	4	5	4	5
24	1	2	4	1	1	1	1	1	0	0	1	0	1	0	0	1	0	0	0	0	0	0	0	0	0	0	0	0	0	0	0	0	0	0	0	0	4	4	3	3	5	3	3	3	4	4	5	3	4
25	2	2	3	2	2	1	1	1	0	0	1	0	1	0	0	1	0	1	0	0	0	0	0	0	0	0	0	0	0	0	0	0	0	0	0	0	3	4	2	2	2	2	4	3	3	2	3	4	4
26	2	1	3	3	4	1	1	1	1	1	1	0	0	0	0	1	0	0	0	0	0	0	0	0	0	0	0	0	0	0	1	1	1	1	1	1	5	5	5	1	1	1	1	1	1	2	2	2	2
27	2	2	2	5	2	1	1	1	1	1	1	0	0	0	0	1	0	1	0	0	0	0	0	0	0	0	0	0	0	0	0	0	0	0	0	0	4	3	3	4	3	4	4	3	2	4	3	3	4
28	2	1	3	1	1	1	1	1	0	0	1	1	1	0	0	1	0	1	0	0	0	0	0	0	0	1	1	1	0	0	0	0	0	0	0	0	4	4	4	4	4	5	4	5	5	4	1	1	1
29	2	1	3	4	2	1	1	1	1	0	0	0	1	0	0	1	0	1	1	0	0	0	0	0	0	1	1	1	0	0	0	0	0	0	0	0	3	2	3	2	2	2	2	2	3	3	4	3	4
30	2	1	3	3	2	1	1	1	0	0	0	0	1	0	0	1	0	0	1	0	0	0	0	0	0	1	1	1	0	0	0	0	0	0	0	0	5	4	5	5	5	4	4	4	4	4	5	4	5
31	1	1	2	2	2	1	1	1	0	0	1	0	0	0	0	0	0	1	0	0	0	0	0	0	0	0	0	0	0	0	0	0	0	0	0	0	2	1	2	3	3	1	2	2	1	1	4	5	3
32	2	2	3	1	2	1	0	0	0	0	1	0	0	0	0	0	0	0	0	0	0	0	0	0	0	0	0	0	0	0	0	0	0	0	0	0	3	2	1	1	2	2	2	1	3	3	4	5	3
33	2	1	3	1	1	1	0	0	0	0	0	0	0	0	0	1	0	0	0	0	0	0	0	0	0	0	0	0	0	0	0	0	0	0	0	0	5	4	5	2	1	2	1	1	2	1	4	4	5
34	1	1	3	3	3	1	0	0	0	1	1	0	0	0	0	0	0	0	0	0	0	0	0	0	0	0	0	0	0	0	0	0	0	0	0	0	5	3	5	4	4	4	3	5	5	4	4	5	5
35	2	1	4	3	4	1	0	0	0	1	0	0	0	0	0	1	1	0	0	1	0	0	1	0	1	0	1	0	0	0	0	0	0	0	0	0	3	5	5	5	4	3	3	5	4	3	4	4	5
36	1	1	3	1	1	1	1	1	0	0	1	0	1	0	1	1	0	1	0	0	1	1	1	1	1	1	0	0	0	0	0	0	0	0	0	0	2	2	2	3	3	3	2	3	2	3	4	4	3
37	1	1	3	3	1	1	0	0	0	0	0	0	0	0	0	1	0	0	0	0	0	0	0	0	0	0	0	0	0	0	0	0	0	0	0	0	2	3	3	4	2	4	3	4	3	4	3	2	2
38	1	2	4	1	1	1	0	1	0	0	1	0	0	0	0	0	0	0	0	0	0	0	0	0	0	0	0	0	0	0	0	0	0	0	0	0	4	3	3	3	3	4	4	4	3	4	2	3	2
39	2	1	1	2	2	1	1	1	1	1	1	0	1	0	0	1	1	1	0	0	0	0	0	1	1	1	1	1	0	0	0	0	0	0	0	0	5	4	4	4	5	3	5	4	5	5	1	2	1
40	2	1	3	1	1	1	1	0	0	0	1	0	0	0	0	1	0	0	1	0	0	0	0	0	0	1	1	0	0	0	0	0	0	0	0	0	5	4	5	4	5	5	3	4	5	4	1	2	2
41	2	2	3	3	2	1	1	0	0	0	1	0	0	0	0	1	0	0	1	0	0	0	0	0	0	0	0	1	0	0	0	0	0	0	0	0	4	5	3	3	1	3	1	2	2	1	2	2	3
42	1	1	4	2	2	1	1	1	0	0	1	0	1	0	0	1	0	1	0	0	0	0	0	0	0	1	1	1	1	0	0	0	0	0	0	0	1	2	1	1	2	1	1	2	2	1	2	1	1
43	2	1	2	4	2	1	1	1	1	1	1	0	1	0	0	0	0	0	1	1	1	1	0	0	0	0	0	0	0	0	0	0	0	0	0	0	1	3	2	3	3	2	3	2	3	3	3	4	4
44	2	1	3	1	1	1	1	0	0	0	0	0	0	0	0	1	0	0	0	0	0	0	0	0	0	1	0	1	0	0	0	0	0	0	0	0	2	2	3	3	2	3	2	3	3	3	3	2	2
45	2	2	1	1	3	1	1	1	0	0	1	0	1	0	0	1	0	0	1	1	1	1	1	0	0	0	0	0	0	0	0	0	0	0	0	0	4	4	3	2	3	2	3	3	2	2	3	3	2
46	1	1	3	1	1	1	1	1	0	0	0	0	1	0	0	0	1	0	0	0	0	0	0	1	0	0	0	0	0	0	0	0	0	0	0	0	4	3	3	4	4	4	3	3	3	3	4	3	3
47	1	1	3	4	1	2	1	0	0	0	0	0	1	0	0	1	0	0	0	0	0	0	0	0	0	0	1	0	0	0	0	0	0	0	0	0	4	4	4	3	3	4	3	3	3	3	4	3	4
48	2	2	4	2	1	1	0	0	0	1	0	0	0	0	0	1	1	0	0	0	0	0	0	0	1	1	1	0	1	0	0	0	0	0	0	0	5	5	4	4	5	3	3	4	4	4	1	2	1
49	1	4	2	2	2	1	1	1	0	0	1	0	0	1	0	1	1	0	0	0	0	0	0	0	0	0	0	0	0	0	0	0	0	0	0	0	4	3	4	3	3	3	4	3	4	3	3	4	4
50	2	2	4	1	2	1	1	1	0	0	1	0	1	0	0	0	0	1	0	0	0	0	0	0	0	1	1	1	1	0	0	0	0	0	0	0	3	3	2	2	2	3	3	2	3	3	3	4	3
51	1	2	2	2	4	1	0	1	1	1	1	0	1	0	0	1	0	1	0	0	0	0	0	0	0	0	0	0	0	0	0	0	0	0	0	0	5	4	5	5	4	4	5	4	5	5	2	2	2
52	2	1	3	2	1	2	1	1	0	0	1	0	1	0	0	1	0	0	1	0	0	0	0	0	0	0	1	0	0	0	0	0	0	0	0	0	2	1	3	3	2	3	3	3	2	2	5	4	4
53	1	1	2	2	1	1	1	1	0	0	1	0	0	1	0	1	0	0	0	0	0	0	0	0	0	0	0	0	0	0	0	0	0	0	0	0	2	1	2	2	2	1	3	1	3	1	2	1	1
54	2	1	3	2	4	1	1	1	0	0	1	0	1	0	0	1	0	1	0	0	0	0	0	0	0	0	0	0	0	0	0	0	0	0	0	0	3	4	3	3	3	4	4	3	3	3	4	4	3
55	2	1	4	1	1	1	1	1	0	0	0	0	0	0	0	0	0	0	0	0	0	0	0	0	0	0	0	1	0	0	0	0	0	0	0	0	4	3	3	4	4	4	4	4	3	3	4	4	3
56	2	1	3	1	1	2	1	1	0	0	0	0	0	0	0	1	0	0	0	0	0	0	0	0	0	0	0	0	0	0	0	0	0	0	0	0	3	4	4	3	5	4	5	4	3	5	4	3	3
57	1	1	2	2	3	1	0	1	1	1	1	0	0	0	0	1	0	1	0	0	0	0	0	0	0	0	0	0	1	1	1	1	1	1	1	0	4	5	3	4	4	3	3	5	4	4	3	3	3
58	2	1	3	1	1	1	1	1	0	0	1	0	1	1	0	1	0	0	1	0	0	0	0	0	0	0	1	1	0	0	0	0	0	0	0	0	4	5	4	5	4	5	4	4	5	4	2	3	2
59	1	1	2	1	1	1	1	1	0	0	1	0	1	0	0	1	0	0	0	0	0	0	0	0	0	0	0	0	0	0	0	0	0	0	0	0	5	5	4	4	5	4	5	5	5	3	4	5	4
60	2	1	2	2	2	1	1	1	0	0	1	0	0	0	0	1	0	0	0	0	0	0	0	0	0	0	0	0	0	0	0	0	0	0	0	0	2	1	2	2	1	3	2	1	2	3	1	1	1
61	1	2	4	1	3	1	0	0	0	0	1	0	0	0	0	1	0	0	0	0	0	0	0	0	0	1	0	0	0	0	0	0	0	0	0	0	4	4	4	5	4	4	5	4	4	4	4	5	5
62	2	2	4	1	3	2	1	0	0	0	0	0	0	0	0	0	0	0	0	1	0	0	0	0	0	0	0	0	0	0	0	0	0	0	1	0	4	5	5	4	5	5	4	5	4	5	4	4	5
63	1	1	3	4	2	1	0	0	0	0	1	0	0	0	0	0	0	0	0	0	0	0	0	0	0	0	0	0	0	0	0	0	0	0	0	0	4	3	3	5	5	3	4	4	4	3	4	4	5
64	1	1	3	2	1	1	1	1	0	0	1	0	1	0	0	1	1	1	0	0	0	0	0	0	0	0	0	0	0	0	0	0	0	0	0	0	5	3	3	5	3	5	5	3	5	4	3	4	5
65	2	1	2	2	4	1	1	1	0	0	1	0	0	1	0	1	0	1	0	0	0	0	0	0	0	0	0	0	0	0	0	0	0	0	0	0	5	4	5	5	4	5	4	4	4	5	5	4	5
66	1	1	2	2	4	1	1	1	0	0	1	0	0	0	0	1	0	1	0	0	0	0	0	0	0	0	0	0	0	0	0	0	0	0	0	0	4	3	4	3	4	3	4	3	3	3	2	2	3
67	1	2	1	2	2	1	1	1	0	0	1	0	1	0	0	1	0	1	0	0	0	0	0	0	0	0	0	0	0	0	0	0	0	0	0	0	4	4	3	3	3	5	5	3	3	5	3	5	3
68	2	1	3	4	4	1	1	1	0	0	1	0	1	0	0	1	0	0	0	0	0	0	0	0	0	1	1	1	1	1	1	1	1	1	0	0	4	5	3	3	4	3	3	4	3	4	3	1	3
69	1	1	4	1	1	1	1	1	0	0	1	0	0	0	0	0	0	1	1	1	1	1	1	0	0	0	0	0	0	0	0	0	0	0	0	0	2	2	2	3	2	2	2	2	2	2	4	2	2
70	2	3	3	5	2	1	1	0	0	0	0	0	1	0	0	1	0	0	0	0	0	0	0	0	1	0	0	0	0	0	0	0	0	0	0	0	5	5	4	2	1	2	1	1	2	1	4	4	5
71	2	1	3	4	4	1	1	1	1	1	1	0	0	0	0	1	0	1	0	0	0	0	0	0	0	0	0	0	0	0	1	1	1	1	1	1	5	4	4	2	1	2	1	2	1	2	4	5	4
72	1	1	4	2	2	1	1	1	0	0	1	0	1	0	0	0	0	1	0	1	1	0	0	0	0	0	0	0	0	0	0	0	0	0	0	0	4	2	3	3	2	3	2	2	3	4	2	3	4
73	2	2	2	1	1	1	1	1	1	1	1	0	0	0	0	1	0	0	0	0	0	0	0	0	0	0	0	0	0	0	0	0	0	0	0	0	1	1	2	4	5	5	4	5	5	4	1	1	1
74	2	1	3	1	2	1	0	0	0	0	0	0	1	0	0	1	0	0	0	0	0	0	0	0	1	0	0	0	0	0	0	0	0	0	0	0	4	5	5	5	5	4	5	5	5	5	5	4	5
75	1	3	3	1	1	1	0	0	0	0	1	0	1	0	0	1	0	0	1	0	0	0	1	0	0	1	1	0	0	0	0	0	0	0	0	0	4	5	5	5	5	4	4	4	5	4	5	5	4
76	1	1	4	2	2	1	0	1	1	1	1	0	1	0	0	0	0	0	0	0	1	1	1	1	1	0	0	0	0	0	0	0	0	0	0	0	3	4	4	3	4	3	3	4	3	4	4	4	4
77	2	2	4	2	1	2	1	1	0	0	1	0	1	0	0	0	0	1	0	0	0	0	0	0	0	0	0	0	0	0	0	0	0	0	0	0	2	3	3	3	4	4	4	4	4	3	4	3	3
78	2	1	3	3	1	1	1	0	0	0	1	0	1	0	0	1	0	0	0	0	0	0	0	0	1	1	0	0	0	0	0	0	0	0	0	0	5	4	4	5	4	4	4	5	5	4	4	4	4
79	1	2	2	4	3	1	1	1	1	1	1	0	0	0	0	1	0	1	0	0	0	0	0	0	0	0	0	0	0	0	0	0	0	0	0	0	3	1	1	2	1	3	3	2	1	2	3	3	3
80	1	1	1	2	1	1	1	1	0	0	1	0	1	0	0	1	0	1	0	0	0	0	0	0	0	0	0	0	0	0	0	0	0	0	0	0	2	2	2	3	3	3	2	3	2	2	5	4	3
81	2	2	2	1	1	1	0	1	1	1	1	0	0	0	0	1	0	1	1	1	1	0	0	0	0	0	0	0	0	0	0	0	0	0	0	0	4	4	3	3	2	3	3	3	2	2	2	2	2
82	1	4	3	4	2	1	0	0	0	0	0	0	0	0	0	1	0	0	0	0	0	0	0	0	0	1	0	0	0	0	0	0	0	0	0	0	3	4	3	2	3	3	3	3	3	2	2	2	3
83	1	3	4	3	1	2	0	0	0	0	0	0	1	0	0	1	0	0	0	0	0	0	0	0	0	1	1	0	0	0	0	0	0	0	0	0	5	5	5	4	4	4	4	5	5	4	4	5	4
84	2	3	3	2	2	1	1	1	1	0	0	0	0	0	0	1	0	0	0	0	0	0	0	0	1	0	1	1	0	0	0	0	0	0	0	0	4	3	3	4	4	3	4	4	4	4	4	4	4
85	2	2	1	4	4	2	1	1	0	1	0	0	0	1	0	1	0	0	0	0	0	0	0	0	0	0	1	1	0	0	0	0	0	0	0	0	3	5	4	3	3	1	3	2	2	1	1	3	1
86	1	1	3	2	2	1	0	0	0	0	1	0	1	0	0	1	0	0	1	0	0	0	1	0	0	1	1	0	0	0	0	0	0	0	0	0	3	3	1	3	5	5	3	5	5	4	4	4	5
87	2	2	3	1	1	1	1	1	0	0	1	0	0	0	0	1	0	0	0	0	0	0	0	0	0	1	1	0	1	0	0	0	0	0	0	0	1	2	2	1	3	2	3	2	2	1	2	1	2
88	2	1	3	2	1	1	1	1	0	0	1	0	0	1	0	1	0	0	1	0	0	0	0	0	0	1	0	0	0	0	0	0	0	0	0	0	3	4	4	4	4	4	4	3	4	4	4	3	4
89	2	1	2	1	1	1	0	1	1	1	1	0	1	0	0	1	0	1	0	0	0	0	0	0	0	0	0	0	0	0	0	0	0	0	0	0	4	4	4	3	4	3	4	4	3	4	4	3	4
90	2	1	2	2	2	1	0	1	1	1	1	0	1	1	0	1	0	0	0	0	0	0	0	0	0	0	0	0	0	0	0	0	0	0	0	0	3	1	3	4	5	5	5	5	5	4	4	5	3
91	2	1	4	1	2	1	1	1	0	0	1	0	0	0	0	1	0	1	0	0	0	0	0	0	0	0	0	0	0	0	0	0	0	0	0	0	5	4	4	4	5	4	5	5	4	4	1	1	1
92	1	1	3	3	1	1	0	0	0	0	1	0	0	0	0	1	0	0	0	0	0	0	0	0	0	1	0	0	0	0	0	0	0	0	0	0	3	3	4	3	3	2	4	4	4	4	3	2	3
93	1	1	2	2	4	1	1	1	0	0	1	0	0	0	0	1	0	1	0	0	0	0	0	0	0	0	0	0	0	0	0	1	1	1	1	1	3	3	3	4	2	3	2	3	4	2	3	3	4
94	2	1	2	2	1	1	1	1	0	0	1	0	1	1	0	1	0	1	0	0	0	0	0	0	0	0	0	0	0	0	0	0	0	0	0	0	3	5	4	3	5	5	3	5	3	5	3	2	3
95	1	1	3	2	4	2	0	0	0	0	0	0	1	0	0	1	0	0	1	0	0	0	0	0	0	0	0	0	0	0	0	0	0	0	0	0	5	4	5	5	5	5	4	5	4	4	5	5	4
96	2	1	3	4	1	1	0	0	0	0	0	0	0	0	0	1	0	0	0	0	0	0	0	0	0	1	0	0	0	0	0	0	0	0	0	0	2	1	1	4	4	4	4	4	5	4	4	5	5
97	2	1	3	2	3	1	1	1	0	0	1	0	1	0	0	1	0	1	0	0	0	0	0	0	0	0	0	0	0	0	0	0	0	0	0	0	5	3	4	5	5	5	3	3	3	3	4	3	3
98	2	1	3	4	3	2	0	0	0	0	0	0	0	0	0	0	0	0	0	0	0	0	0	0	0	1	0	0	0	0	0	0	0	0	0	0	3	3	2	3	3	3	4	3	4	3	2	4	4
99	2	1	3	2	2	1	1	1	0	0	1	0	0	0	0	1	0	1	0	0	0	0	0	0	0	0	0	0	0	0	0	0	0	0	0	0	5	3	3	5	3	3	5	4	4	3	5	5	4
100	1	1	3	1	1	1	0	0	0	0	0	0	0	0	0	1	0	0	0	0	0	0	0	0	0	0	1	0	0	0	0	0	0	0	0	0	5	4	4	5	5	5	4	5	4	4	4	5	5
101	2	1	2	2	1	1	0	1	1	1	1	0	1	1	0	1	0	0	0	0	0	0	0	0	0	0	0	0	0	0	0	0	0	0	0	0	1	3	3	4	4	5	5	4	4	5	1	3	3
102	1	2	2	2	2	1	1	1	0	0	1	0	0	1	0	1	0	0	0	0	0	0	0	0	0	0	0	0	0	0	0	0	0	0	0	0	4	4	2	3	3	4	2	3	3	3	4	2	2
103	2	2	4	1	3	1	1	1	1	1	1	0	1	0	0	1	0	1	0	0	1	1	1	1	1	1	0	0	0	0	0	0	0	0	0	0	2	2	2	5	5	4	4	4	3	4	2	2	2
104	1	2	3	1	2	1	1	1	1	1	0	0	0	0	0	1	0	0	0	0	0	1	0	0	0	1	0	1	0	0	0	1	0	0	0	0	5	5	5	5	5	5	4	4	5	5	1	1	1
105	1	1	4	1	3	2	0	0	0	0	0	0	0	0	0	0	0	0	1	0	0	0	0	0	0	0	0	0	0	0	0	0	0	0	0	0	2	1	2	2	1	2	2	2	1	2	4	3	3
106	2	1	4	1	1	1	0	0	0	0	0	0	0	0	0	1	1	0	1	0	0	0	0	0	0	1	1	1	1	0	0	0	0	0	0	0	3	1	3	2	1	3	2	1	2	1	4	4	5
107	2	2	3	4	3	1	1	0	0	0	1	0	0	0	0	1	0	0	1	1	0	0	0	0	0	0	0	0	0	0	0	0	0	0	0	0	3	2	3	3	2	2	3	2	2	2	3	4	3
108	2	1	2	2	3	1	0	1	1	1	1	0	0	0	0	1	0	1	0	0	0	0	0	0	0	0	0	0	1	1	1	1	1	1	1	0	3	2	2	5	4	4	4	4	4	5	3	3	2
109	2	1	3	3	2	1	1	1	0	0	0	0	1	0	0	0	0	0	0	0	0	0	0	0	0	0	0	1	0	0	0	0	0	0	0	0	3	2	4	2	2	4	4	4	2	4	3	2	4
110	2	2	3	1	1	1	1	0	0	0	0	0	0	0	0	1	0	0	1	0	0	0	0	0	0	1	0	0	1	0	0	0	0	0	0	0	4	5	4	1	1	2	2	3	1	2	2	4	4
111	1	2	3	3	3	1	0	0	0	0	0	0	0	0	0	1	0	0	0	0	0	0	0	0	0	0	0	0	0	0	0	0	0	0	0	0	3	3	3	3	1	3	1	1	2	3	2	1	1
112	2	1	3	3	1	1	1	0	0	0	0	0	1	0	0	1	0	0	0	0	0	0	0	0	0	1	0	0	0	0	0	0	0	0	0	0	3	4	2	2	2	3	4	3	2	4	4	4	4
113	2	1	2	4	1	2	1	1	0	0	0	0	1	0	0	1	0	0	0	0	0	0	0	0	1	1	0	0	0	0	0	0	0	0	0	0	4	5	5	5	3	3	3	4	4	3	3	4	4
114	1	1	2	1	1	1	1	1	0	0	1	0	0	0	0	1	0	1	0	0	0	0	0	0	0	0	0	0	0	0	0	0	0	0	0	0	4	3	5	4	5	5	5	4	4	3	1	2	1
115	1	1	3	4	2	1	0	0	0	0	0	0	0	0	0	1	0	0	0	0	0	0	0	0	0	0	1	0	0	0	0	0	0	0	0	0	4	5	5	4	5	5	5	4	4	5	4	4	5
116	1	2	3	4	4	1	1	1	1	1	1	0	0	0	0	1	0	1	0	0	0	0	0	0	0	0	0	0	0	0	1	1	1	1	1	1	2	1	2	3	2	3	3	1	3	2	5	4	5
117	2	1	2	5	1	1	0	1	1	1	1	0	0	0	0	1	0	1	0	0	0	0	0	1	1	1	1	1	0	0	0	0	0	0	0	0	4	4	5	3	3	4	4	3	4	3	3	4	3
118	2	1	3	4	3	1	0	1	0	0	0	0	0	0	0	0	0	0	0	0	0	0	0	0	0	0	0	0	0	0	0	0	0	0	0	0	5	4	4	5	5	4	5	4	5	4	1	2	2
119	2	2	3	1	2	1	1	0	0	0	1	0	1	0	0	1	0	0	0	0	0	0	0	0	0	1	0	0	0	0	0	0	0	0	0	0	1	2	1	2	1	2	1	2	2	2	3	3	2
120	2	1	3	1	2	1	1	1	0	0	1	0	1	0	0	1	0	1	0	0	0	0	0	0	0	1	1	1	0	0	0	0	0	0	0	0	4	4	4	5	5	4	5	4	4	4	4	4	4
121	2	2	3	2	1	1	1	1	0	0	1	0	1	0	0	1	0	1	0	0	0	0	0	0	0	1	1	1	1	1	1	0	0	0	0	0	3	3	4	3	4	3	4	2	3	2	3	5	3
122	2	1	3	4	3	1	1	0	0	0	0	0	1	0	1	1	0	0	0	0	0	0	0	0	0	1	0	0	0	0	0	0	0	0	0	0	1	3	1	3	2	1	2	3	2	3	3	1	2
123	1	1	2	2	2	1	0	1	1	1	1	1	1	0	0	1	1	1	0	0	0	0	0	0	0	0	0	0	0	0	0	0	0	0	0	0	4	3	4	4	4	3	4	4	4	3	3	4	4
124	1	1	4	1	3	1	1	1	1	1	1	0	0	0	1	1	0	1	0	0	1	1	1	1	1	1	0	0	0	0	0	0	0	0	0	0	2	3	2	5	4	4	4	4	5	5	1	2	1
125	2	2	4	3	3	1	0	1	0	0	0	0	0	0	0	1	0	0	0	0	0	0	0	0	0	1	0	1	0	0	0	0	0	0	0	0	3	4	4	3	4	3	4	4	3	3	3	3	4
126	1	2	2	2	2	2	0	1	0	0	0	0	0	0	0	0	0	0	0	0	0	0	0	0	0	0	0	0	0	0	0	0	0	0	1	0	2	3	1	2	3	3	3	1	3	1	5	5	3
127	2	1	2	2	3	1	0	1	1	1	1	1	0	1	0	0	0	0	0	0	0	0	0	0	0	0	0	0	0	0	0	0	0	0	0	0	5	5	4	4	4	4	5	5	4	5	4	5	4
128	1	1	3	1	1	1	1	1	0	0	1	0	0	0	0	1	0	1	0	0	1	1	1	1	1	1	0	0	0	0	0	0	0	0	0	0	2	2	4	2	3	2	4	3	3	2	2	4	2
129	1	1	3	2	2	1	0	0	0	0	0	0	1	0	0	1	0	0	0	0	0	0	0	1	0	0	1	0	0	0	0	0	0	0	1	0	2	1	1	5	4	5	5	5	5	5	5	5	4
130	2	2	3	1	1	1	1	1	0	0	1	0	1	0	0	1	0	0	1	0	0	0	0	0	0	1	0	0	0	0	0	0	0	0	0	0	4	3	4	4	3	3	3	4	3	3	4	3	3
131	2	1	4	4	3	1	1	1	0	0	1	0	0	0	0	1	0	1	0	0	0	0	0	0	0	0	0	0	1	1	1	1	1	1	0	0	3	3	4	4	3	3	5	3	3	3	5	5	5
132	2	1	3	3	2	1	1	1	0	0	0	0	0	0	0	1	0	1	1	0	0	0	0	0	0	1	1	1	1	0	0	0	0	0	0	0	2	2	4	4	3	4	2	3	4	4	4	3	3
133	1	1	3	1	1	1	0	0	0	0	0	0	0	0	0	1	0	0	0	0	0	0	0	0	0	0	0	0	0	0	0	0	0	0	0	0	4	3	3	2	3	3	2	3	2	2	1	2	2
134	1	2	2	4	3	1	1	1	1	1	1	0	0	0	1	1	0	0	1	1	1	1	0	0	0	0	0	0	0	0	0	0	0	0	0	0	3	3	2	2	3	2	1	2	2	2	4	5	5
135	2	1	3	1	1	1	0	0	0	0	0	0	0	0	0	1	0	0	0	0	0	0	0	0	0	1	0	0	0	0	0	0	0	0	0	0	4	2	3	3	3	3	3	2	3	4	2	3	3
136	1	1	1	2	2	2	0	0	0	0	0	0	1	0	0	0	0	0	0	0	0	0	0	0	0	0	0	0	0	0	0	0	0	0	0	0	4	3	5	5	4	5	4	3	4	3	4	4	5
137	1	1	2	2	4	1	1	1	0	1	1	0	1	0	0	1	0	1	0	0	0	0	0	0	0	0	0	0	0	0	0	0	0	0	0	0	5	5	4	4	5	5	4	4	5	4	4	4	4
138	1	1	3	1	1	1	0	0	0	0	0	0	0	0	0	0	0	0	0	0	0	0	0	0	0	0	0	0	0	0	0	0	0	0	1	0	3	4	4	4	4	4	3	3	4	3	3	3	4
139	2	1	4	5	4	2	0	0	0	0	0	0	0	0	0	0	0	0	0	0	0	0	0	0	0	0	0	0	0	0	0	0	0	0	1	0	2	4	4	3	3	2	4	2	3	4	3	2	3
140	2	1	3	1	2	1	1	1	0	0	1	0	1	0	1	1	0	0	1	0	0	1	1	0	0	1	1	1	1	0	1	0	1	1	1	0	3	2	3	3	4	3	4	4	4	3	3	4	4
141	1	4	3	1	1	1	0	0	0	0	0	0	0	0	0	1	0	0	0	0	0	0	0	0	0	0	1	1	0	0	0	0	0	0	0	0	4	4	5	4	5	4	4	5	5	4	1	2	2
142	1	1	3	3	2	1	0	0	0	0	1	0	1	0	0	1	0	0	0	0	0	0	0	0	0	0	1	0	0	0	0	0	0	0	0	0	4	5	4	5	4	5	5	5	4	5	1	1	1
143	2	3	1	3	2	1	0	0	0	0	0	0	0	0	0	1	0	0	1	0	0	0	0	0	0	0	1	0	0	0	0	0	0	0	0	0	5	4	5	4	5	5	5	4	5	4	4	4	5
144	2	2	1	4	2	2	0	0	0	0	0	0	0	0	0	1	0	0	1	0	0	0	0	0	0	0	1	0	0	0	0	0	0	0	0	0	4	3	3	3	3	2	3	3	3	2	3	4	4
145	2	1	2	5	2	2	0	1	1	1	1	1	1	0	0	1	0	1	0	0	0	0	0	0	0	0	0	0	0	0	0	0	0	0	0	0	2	2	2	3	3	3	5	5	4	4	2	1	1
146	2	3	2	2	1	1	0	1	1	1	1	0	0	1	0	1	0	0	0	0	0	0	0	0	0	0	0	0	0	0	0	0	0	0	0	0	4	4	3	4	4	3	4	4	4	3	2	2	2
147	1	3	3	3	1	2	0	0	0	0	0	0	0	0	0	0	0	0	0	0	0	0	0	0	0	0	0	0	0	0	0	0	0	0	0	1	3	3	3	4	3	3	3	3	4	4	3	4	3
148	1	2	3	4	2	1	0	0	0	0	1	0	0	0	0	0	0	0	0	0	0	0	0	0	0	0	0	1	0	0	0	0	0	0	0	0	5	5	4	1	1	2	2	2	1	2	5	4	4
149	1	1	3	3	1	1	0	0	0	0	0	0	0	0	0	0	0	0	0	0	0	0	0	0	0	1	0	0	0	0	0	0	0	0	0	0	5	4	4	1	1	2	2	1	2	2	1	2	1
150	2	3	3	4	1	1	1	0	0	0	0	0	0	0	0	1	0	0	0	0	0	0	0	0	0	1	1	0	1	0	0	0	0	0	0	0	1	2	2	1	2	1	1	1	2	3	4	5	5
151	1	2	4	1	3	1	0	0	1	1	0	0	0	0	0	1	0	0	0	0	0	0	0	0	1	0	0	1	1	0	0	0	0	0	0	0	4	4	4	3	4	4	3	3	3	3	3	2	2
152	2	1	3	3	2	1	1	0	1	1	0	0	0	0	0	1	0	0	0	0	0	0	0	0	0	1	1	1	0	0	0	0	0	0	0	0	1	2	1	2	1	1	1	2	2	2	2	1	2
153	1	1	3	4	3	1	1	1	0	0	0	0	1	0	0	1	0	0	0	0	0	0	0	0	0	0	1	0	0	0	0	0	0	0	0	0	5	4	5	5	4	5	4	4	4	5	2	2	1
154	1	4	3	3	2	2	0	0	0	0	0	0	0	0	0	0	0	0	0	0	0	0	0	0	0	1	0	0	0	0	0	0	0	1	0	0	3	3	4	3	3	5	5	5	4	5	5	5	4
155	2	3	4	5	1	1	1	1	1	1	1	0	1	0	0	1	0	1	0	0	0	0	0	1	1	1	1	1	0	0	0	0	0	0	0	0	3	5	4	5	4	4	5	3	3	4	4	5	4
156	2	2	3	1	1	1	1	0	1	1	0	0	1	1	1	1	0	0	1	0	0	0	0	0	1	1	1	1	0	0	0	0	0	0	0	0	1	2	1	3	1	3	3	3	1	3	4	5	4
157	2	1	3	3	2	1	0	0	0	0	0	0	0	0	0	1	0	0	0	0	0	0	0	0	0	1	0	0	0	0	0	0	0	0	0	0	4	3	3	4	4	4	4	4	4	4	4	4	3
158	1	2	4	1	2	1	1	1	0	0	1	0	0	0	0	1	1	0	0	0	0	0	0	0	0	0	0	0	0	0	0	0	0	0	0	0	4	5	4	5	5	5	5	4	5	5	5	4	5
159	2	3	1	3	1	1	0	0	0	0	0	0	0	0	0	1	0	0	0	0	0	0	0	0	0	0	1	0	0	0	0	0	0	0	0	0	4	3	5	3	4	5	3	3	5	3	1	2	3
160	2	2	4	2	1	1	1	1	0	0	1	1	0	0	0	1	0	1	0	0	0	0	0	0	0	0	0	0	0	0	0	0	0	0	0	0	4	3	4	5	5	4	4	4	3	3	5	3	3
161	2	2	2	1	1	1	0	1	1	1	1	0	1	0	0	1	1	1	0	0	0	0	0	0	0	0	0	0	0	0	0	0	0	0	0	0	4	3	4	4	4	3	4	4	3	4	4	4	3
162	2	2	2	1	2	1	0	1	1	1	1	0	0	0	0	1	0	1	0	0	0	0	0	0	0	0	0	0	0	0	0	0	0	0	0	0	3	3	3	4	3	3	4	3	4	4	2	2	2
163	1	1	3	2	1	2	0	0	0	0	1	0	0	0	0	0	0	0	0	0	0	0	0	0	0	0	0	0	0	0	0	0	0	0	0	0	2	2	2	2	2	3	2	3	3	2	1	1	3
164	1	1	3	4	2	1	0	0	0	0	0	0	0	0	0	1	0	0	0	0	0	0	0	0	0	0	0	0	0	0	0	0	0	0	0	0	4	5	4	5	4	4	5	5	4	5	5	5	3
165	2	2	2	4	4	1	1	0	1	1	1	0	1	0	0	1	0	0	0	0	0	0	0	0	0	0	0	0	0	0	0	0	0	0	0	0	2	2	2	1	2	1	2	1	1	1	4	4	5
166	2	2	2	4	1	1	1	0	1	1	1	0	0	0	1	1	0	0	0	0	0	0	0	0	0	0	0	0	0	0	0	0	0	0	0	0	1	1	2	1	1	2	2	2	1	1	5	4	5
167	2	1	4	1	1	1	0	0	1	0	0	0	0	0	0	1	0	0	0	0	0	0	0	0	0	0	0	0	0	0	0	0	0	0	0	0	3	3	1	5	4	4	4	4	4	5	5	4	5
168	2	2	1	1	3	1	1	1	0	0	1	0	1	0	0	1	0	1	0	0	0	0	0	0	0	0	0	0	0	0	0	0	0	0	0	0	4	4	4	5	4	4	4	5	4	5	1	1	1
169	2	1	3	3	1	1	1	0	0	0	0	0	1	0	0	1	0	0	0	0	0	0	0	0	0	1	0	0	0	0	0	0	0	0	0	0	1	1	2	1	1	1	1	1	2	2	4	4	4
170	2	2	3	1	1	1	1	1	0	0	0	0	0	0	0	0	0	0	0	0	0	0	0	0	0	0	0	0	0	0	0	0	0	0	0	0	3	2	1	3	4	5	3	4	3	3	2	3	2
171	2	1	2	2	4	1	0	1	1	1	1	0	0	0	0	1	1	1	0	0	0	0	0	0	0	0	0	0	1	1	1	1	1	1	1	0	5	4	3	4	4	4	5	5	4	5	3	5	3
172	1	1	4	2	1	1	1	1	0	0	1	1	0	0	0	1	0	1	0	1	1	0	0	0	0	0	0	0	0	0	0	0	0	0	0	0	4	4	5	4	5	4	5	5	5	4	1	2	1
173	2	3	4	3	2	1	1	1	0	0	0	0	0	0	0	1	0	0	1	0	0	0	0	0	1	1	1	0	0	0	0	0	0	0	1	0	4	5	4	5	5	5	5	5	4	5	2	2	4
174	1	2	3	2	3	1	0	0	0	0	1	0	0	0	0	1	0	0	0	0	0	0	0	0	0	0	0	0	0	0	0	0	0	0	0	0	1	1	1	1	1	1	1	1	1	2	3	3	5
175	2	2	3	2	2	1	1	1	0	0	1	0	1	0	0	1	0	0	0	0	0	0	0	0	0	0	0	0	1	1	1	1	1	1	0	0	5	3	3	5	3	5	4	3	5	4	3	4	5
176	1	1	2	2	3	1	1	1	1	1	1	0	1	0	0	1	0	0	0	0	0	0	0	0	1	1	1	1	0	0	0	0	0	0	0	0	4	5	5	2	1	2	1	1	2	1	5	4	4
177	2	1	3	4	1	2	1	0	0	0	0	0	0	0	0	1	0	0	1	0	0	0	0	0	0	0	0	0	0	0	0	0	0	0	0	0	3	2	3	2	3	3	3	3	2	3	3	4	4
178	2	2	3	3	3	1	1	1	0	0	1	0	1	0	0	1	0	1	0	0	0	0	0	0	0	1	1	1	1	1	1	1	1	1	0	0	5	3	4	3	3	3	4	3	3	5	3	4	4
179	1	2	4	1	1	1	0	0	0	0	1	0	1	0	0	1	0	0	0	0	0	0	0	0	0	1	0	0	0	0	0	0	0	0	0	0	4	5	4	4	5	3	4	4	4	4	3	3	4
180	2	3	4	5	1	1	1	0	0	0	0	0	1	0	0	1	0	0	0	0	0	0	0	0	0	1	0	0	0	0	0	0	0	0	0	0	2	1	2	3	1	3	1	1	1	1	1	2	2
181	2	1	3	2	4	1	1	1	0	0	1	0	0	0	0	1	0	1	0	0	0	0	0	0	0	1	1	1	1	0	0	0	0	0	0	0	2	3	2	5	4	4	4	4	5	5	4	4	4
182	2	2	2	4	1	1	1	1	0	0	0	0	0	0	0	1	0	0	0	0	0	0	0	0	0	1	1	0	0	0	0	0	0	0	0	0	1	1	1	1	2	1	1	1	1	1	4	5	4
183	2	1	4	2	2	1	1	1	0	0	1	0	0	0	0	1	0	1	0	0	0	0	0	0	0	0	0	0	0	0	0	0	0	0	0	0	2	2	3	5	5	5	4	4	5	4	2	3	3
184	2	2	4	2	3	1	0	0	0	0	1	0	0	0	0	1	0	0	0	0	0	0	0	0	0	1	0	0	0	0	0	0	0	0	0	0	5	5	5	3	2	3	2	1	3	3	3	3	2
185	2	1	3	5	2	1	1	0	0	1	0	0	1	0	0	1	0	0	0	0	0	0	0	0	0	0	0	0	0	0	0	0	0	0	0	0	1	2	1	1	1	1	1	1	1	1	3	2	2
186	1	1	3	1	2	1	0	0	0	1	0	0	0	0	0	1	0	0	0	0	0	0	0	0	0	1	0	0	0	0	0	0	0	0	0	0	5	5	4	5	4	5	5	5	5	4	5	4	4
187	2	3	4	5	1	1	0	1	1	1	1	0	1	1	0	1	0	1	0	0	1	1	1	1	1	0	0	0	0	0	0	0	0	0	0	0	1	2	3	4	3	4	3	4	3	3	2	1	2
188	1	2	4	4	2	1	0	0	0	0	0	0	0	0	0	1	0	0	0	0	0	0	0	0	0	0	0	0	0	0	0	0	0	0	0	0	3	5	4	5	3	4	4	4	3	3	4	4	4
189	1	2	4	3	3	1	0	0	1	0	0	0	0	0	0	0	0	0	0	0	0	0	0	0	0	0	0	0	0	0	0	0	0	0	0	0	3	4	3	2	2	3	3	2	3	2	2	2	2
190	2	1	4	1	1	1	1	1	0	0	1	0	1	0	0	0	0	1	0	0	0	0	0	0	0	0	0	0	0	0	0	0	0	0	0	0	4	5	4	4	5	4	4	5	5	4	5	5	5
191	1	1	3	2	3	1	0	0	0	0	1	0	0	0	0	0	0	0	0	0	0	0	0	0	0	0	0	0	0	0	0	0	0	0	0	0	3	4	4	4	3	3	3	4	3	4	3	4	3
192	1	3	3	1	1	2	0	0	0	0	0	0	0	0	0	1	0	0	0	0	0	0	0	0	0	0	0	0	0	0	0	0	0	0	0	0	4	5	5	4	4	4	5	5	5	4	5	5	4
193	2	1	1	5	2	1	1	1	1	1	1	0	1	0	0	1	0	1	0	0	0	0	0	1	1	1	1	1	0	0	0	0	0	0	0	0	4	4	4	3	4	4	4	4	3	3	2	2	3
194	1	1	2	1	1	1	0	1	1	1	1	0	1	0	0	1	0	1	0	0	0	0	0	0	0	0	0	0	0	0	0	0	0	0	0	0	4	4	5	2	1	2	1	1	2	2	2	2	2
195	2	1	3	1	1	1	1	0	0	0	0	0	0	0	0	0	0	0	0	0	0	0	0	0	0	0	0	0	0	0	0	0	0	0	0	0	4	4	3	3	4	4	3	4	4	4	1	2	2
196	1	1	3	2	1	1	0	0	0	0	1	0	0	0	0	1	0	0	1	0	0	0	0	0	0	0	0	0	0	0	0	0	0	0	0	0	4	3	5	5	5	3	3	5	5	3	4	3	4
197	2	1	2	5	2	1	0	1	1	1	1	0	1	0	0	1	0	1	0	0	0	0	0	0	0	0	0	0	0	0	0	0	0	0	0	0	4	5	3	4	5	5	3	4	3	5	3	4	4
198	1	1	2	5	2	1	1	1	0	0	1	0	0	0	0	0	0	1	0	0	0	0	0	0	0	0	0	0	0	0	0	0	0	0	0	0	5	4	4	5	5	5	4	4	4	5	5	4	4
199	1	1	3	1	3	1	0	0	0	0	1	0	0	0	0	1	0	0	0	0	0	0	0	0	0	1	0	0	0	0	0	0	0	0	0	0	4	3	5	4	3	4	5	5	4	3	2	4	3
200	2	1	3	3	1	2	0	1	0	0	1	0	0	0	1	1	0	0	0	0	0	0	0	0	0	1	0	0	0	0	0	0	0	0	0	0	5	5	5	1	1	2	1	1	1	1	4	4	4
201	2	1	3	4	2	1	1	0	0	1	0	0	0	0	0	1	0	0	0	0	0	0	0	0	0	0	0	0	0	0	0	0	0	0	0	0	3	2	2	5	5	4	5	5	4	5	3	3	2
202	1	1	3	3	2	1	0	0	0	0	0	0	1	0	0	1	0	0	1	0	0	0	0	0	0	1	1	1	0	0	0	0	0	0	0	0	2	1	2	2	1	1	1	2	1	1	4	4	4
203	2	1	2	1	1	1	1	1	0	1	1	1	1	0	0	1	0	1	0	0	0	0	0	0	0	0	0	0	0	0	0	0	0	0	0	0	3	3	3	4	4	3	4	4	4	3	3	4	3
204	2	2	3	1	3	1	1	1	0	1	1	0	1	0	1	1	0	0	1	0	0	0	0	0	1	1	0	1	1	0	0	0	0	0	0	0	5	4	5	4	5	5	5	5	4	5	4	5	4
205	2	1	3	5	3	1	0	0	0	0	0	0	0	0	0	1	0	0	0	0	0	0	0	0	0	1	0	0	0	0	0	0	0	0	0	0	5	5	4	1	2	1	1	2	1	2	1	2	2
206	2	1	2	2	2	1	0	1	1	1	1	0	0	0	0	1	1	1	0	0	0	0	0	0	0	0	0	0	0	0	0	0	0	0	0	0	4	5	5	4	5	5	4	5	5	5	4	5	5
207	2	1	3	2	3	1	1	0	0	0	0	0	0	0	0	1	0	0	1	0	0	0	0	0	0	1	0	1	0	0	0	0	0	0	0	0	4	3	5	5	4	3	4	5	3	4	4	4	3
208	2	1	2	1	1	1	1	1	1	1	1	0	1	0	0	1	0	0	0	0	0	0	0	0	1	1	1	1	0	0	0	0	0	0	0	0	2	1	2	1	1	1	2	1	1	2	4	3	3
209	2	1	3	4	2	1	1	0	0	0	1	0	0	0	0	0	0	0	0	0	0	0	0	1	0	1	0	1	0	0	0	0	0	0	0	0	3	2	2	3	2	2	3	3	3	2	3	4	3
210	2	1	3	1	2	1	1	0	0	0	1	0	1	1	0	1	0	0	0	0	0	0	0	0	0	1	0	1	0	0	0	0	0	0	0	0	3	3	4	5	3	4	4	5	3	3	3	4	5
211	1	1	2	2	3	1	1	1	0	0	1	1	0	0	0	1	0	1	0	0	0	0	0	0	0	0	0	0	0	0	0	1	1	1	1	1	2	2	3	5	4	4	4	4	5	4	2	4	3
212	2	2	2	2	2	1	0	1	1	1	1	0	0	0	0	1	1	0	0	0	0	0	0	0	0	0	0	1	1	1	1	0	0	0	0	0	5	5	4	4	5	5	3	4	4	4	3	4	3
213	1	1	3	1	1	1	0	0	0	0	1	0	0	0	0	1	0	0	0	0	0	0	0	0	0	0	0	0	0	0	0	0	0	0	0	0	5	4	5	4	4	4	5	4	5	5	5	5	4
214	2	1	1	2	1	1	1	1	0	0	1	0	1	0	0	1	0	1	0	0	1	1	1	1	1	1	0	0	0	0	0	0	0	0	0	0	4	4	3	3	3	1	2	1	1	2	4	5	3
215	1	1	2	2	4	1	1	1	0	0	1	0	1	0	0	0	1	1	0	0	0	0	0	0	0	0	0	0	0	0	0	0	0	0	0	0	3	4	2	3	2	4	3	2	3	2	1	2	2
216	1	2	2	2	4	1	1	1	0	0	1	0	0	0	0	1	1	1	0	0	0	0	0	0	0	0	0	0	0	0	0	0	0	0	0	0	2	2	1	2	2	2	2	1	1	2	2	2	1
217	2	1	1	3	3	1	1	1	1	1	1	0	0	0	0	1	0	0	0	0	0	0	0	0	0	0	0	0	0	0	0	0	0	0	0	0	3	2	1	3	4	4	3	3	3	4	5	5	5
218	2	3	2	1	1	1	0	1	1	1	1	0	1	0	0	1	0	1	0	0	0	0	0	0	0	0	0	0	0	0	0	0	0	0	0	0	3	5	5	5	3	4	4	4	3	4	4	3	4
219	1	1	3	1	1	1	0	0	0	0	0	0	0	0	0	1	0	0	0	0	0	0	0	0	0	0	0	0	0	0	0	0	0	0	0	0	3	2	2	5	5	4	5	4	4	5	2	2	4
220	1	1	3	3	1	1	0	0	0	0	0	0	0	0	0	1	0	0	0	0	0	0	0	0	0	0	0	0	0	0	0	0	0	0	0	0	5	4	5	3	3	5	5	5	4	4	1	1	1
221	1	1	1	2	4	1	1	1	0	0	1	0	1	0	0	1	0	1	0	0	0	0	0	0	0	0	0	0	0	0	0	0	0	0	0	0	4	4	4	4	3	3	4	3	3	3	3	3	3
222	1	2	4	3	3	1	0	0	0	0	1	0	0	0	0	0	0	0	0	0	0	0	0	0	0	1	0	0	0	0	0	0	0	0	0	0	2	3	3	2	2	2	2	2	2	3	3	3	4
223	2	1	4	1	3	1	1	1	0	0	1	0	0	0	0	1	0	1	0	0	0	0	0	0	0	0	0	0	0	0	0	0	0	0	0	0	1	2	1	2	1	1	2	1	1	1	4	4	4
224	1	1	3	1	1	2	0	0	0	0	0	0	0	0	0	1	0	0	0	0	0	0	0	0	0	1	1	0	0	0	0	0	0	0	0	0	4	5	5	2	1	1	1	2	2	1	5	5	4
225	1	1	3	2	2	1	1	1	0	0	1	0	0	0	0	0	0	1	0	0	0	0	0	0	0	0	0	0	0	0	0	0	0	0	0	0	2	2	1	2	1	2	2	2	2	1	4	5	5
226	2	1	3	2	2	1	1	1	0	0	1	0	0	0	0	1	0	1	0	0	0	0	0	0	0	0	0	0	0	0	0	0	0	0	0	0	2	2	2	4	3	3	3	3	3	4	4	4	4
227	1	2	3	3	3	1	0	0	0	0	0	0	0	0	0	1	0	0	0	0	0	0	0	0	0	1	1	0	0	0	0	0	0	0	0	0	2	2	1	3	3	2	1	2	2	1	3	4	3
228	1	2	4	3	3	2	1	0	0	1	0	0	0	0	0	1	0	0	1	0	0	0	0	0	1	0	1	1	0	0	0	0	0	0	0	0	3	4	3	3	3	4	3	3	3	4	2	4	3
229	1	1	2	2	1	1	1	1	1	1	1	0	0	0	0	0	0	0	0	0	0	0	0	0	0	0	0	0	0	0	0	0	0	0	0	0	2	1	2	2	2	1	2	2	1	2	4	5	4
230	1	1	4	1	1	2	1	0	0	0	1	0	1	0	0	1	0	0	1	0	0	0	0	0	0	1	1	1	0	0	0	0	0	0	1	0	3	3	3	3	3	3	2	3	2	2	4	3	3
231	1	1	3	2	3	1	1	1	0	0	1	1	0	0	0	1	0	1	0	0	0	1	1	1	1	1	1	1	0	0	0	0	0	0	0	0	5	5	4	4	5	4	5	4	4	5	4	4	4
232	1	1	1	2	2	1	1	1	0	0	1	0	0	0	0	1	0	0	0	0	0	0	0	0	0	1	1	1	0	0	0	0	0	0	0	0	3	5	4	3	2	2	3	2	3	2	3	5	4
233	2	3	3	2	1	2	1	0	0	0	0	0	0	0	0	1	0	0	0	0	0	0	0	0	0	0	0	0	0	0	0	0	0	0	0	0	3	3	3	3	3	4	3	4	3	4	3	2	3
234	2	2	4	2	4	1	1	1	0	0	1	0	0	0	0	0	0	0	0	0	0	0	0	0	0	0	0	0	0	0	0	0	0	0	0	0	4	4	5	4	5	5	4	5	4	4	1	1	1
235	2	4	3	1	1	1	1	0	0	0	0	0	0	1	0	1	0	0	0	0	0	0	0	0	0	0	0	0	0	0	0	0	0	0	0	0	5	4	4	1	3	1	1	3	2	1	5	3	4
236	1	1	2	1	1	1	1	1	0	0	1	0	1	0	0	1	1	1	0	0	0	0	0	0	0	0	0	0	0	0	0	0	0	0	0	0	4	2	2	3	4	2	3	2	4	2	2	2	2
237	1	3	1	3	4	1	0	0	0	0	1	0	0	0	0	1	0	0	0	0	0	0	0	0	0	0	1	0	0	0	0	0	0	0	0	0	4	3	3	3	5	5	5	4	3	5	3	2	2
238	1	2	2	1	1	1	0	1	1	1	1	0	1	0	0	1	0	1	0	0	0	0	0	0	0	0	0	0	0	0	0	0	0	0	0	0	3	4	5	4	3	5	5	5	3	4	3	4	4
239	2	1	3	1	1	1	0	1	1	0	0	0	0	0	0	0	0	0	0	0	0	0	1	0	0	0	0	0	0	0	0	0	0	0	0	0	4	2	2	4	3	3	3	3	2	4	4	2	4
240	2	2	1	2	2	1	1	1	0	0	1	0	1	0	0	1	0	1	0	0	0	0	0	0	0	0	0	0	0	0	0	0	0	0	0	0	3	3	3	3	3	3	3	3	2	3	4	4	4
241	1	2	3	1	1	1	1	1	0	0	1	0	1	0	0	1	0	1	0	0	0	0	0	0	0	0	0	0	0	0	0	0	0	0	0	0	4	4	2	2	2	2	3	3	3	4	3	3	4
242	1	2	2	5	2	1	0	1	1	1	1	1	1	0	0	1	0	0	0	0	0	0	0	0	0	0	0	0	0	0	0	0	0	0	0	0	4	4	4	4	5	4	4	4	5	5	5	4	3
243	1	2	3	1	1	1	0	0	0	0	1	0	1	0	0	1	0	0	0	0	0	0	0	0	0	0	1	0	0	0	0	0	0	0	0	0	3	3	3	1	2	1	3	1	1	2	3	4	2
244	2	2	4	5	2	1	0	1	0	0	0	0	0	0	0	1	1	0	1	0	0	0	0	0	1	1	1	0	0	0	0	0	0	0	0	0	4	4	4	3	3	3	2	3	3	3	2	3	2
245	2	2	3	1	2	1	1	1	0	0	1	0	1	0	0	1	0	0	0	0	0	0	0	0	0	0	0	0	0	0	0	0	0	0	0	0	4	4	4	4	4	5	5	5	5	4	2	1	1
246	2	2	3	1	2	1	0	1	1	0	0	0	1	0	0	1	0	0	0	0	0	0	0	0	0	0	0	1	0	0	0	0	0	0	0	0	3	4	5	2	1	2	1	1	2	1	5	5	4
247	1	2	2	1	1	2	0	1	1	1	1	0	0	1	0	1	0	1	0	0	0	0	0	0	0	0	0	0	0	0	0	0	0	0	0	0	5	4	4	4	5	4	5	5	4	4	5	4	5
248	2	1	4	1	1	1	0	0	0	0	0	1	1	0	0	1	0	0	1	0	0	0	0	0	0	0	1	0	0	0	0	0	0	0	0	0	4	3	4	3	3	2	3	3	3	3	3	3	3
249	2	1	1	2	2	1	1	1	0	0	1	0	1	0	0	1	0	1	0	0	0	0	0	0	0	1	1	1	0	0	0	0	0	0	0	0	5	4	4	4	4	4	4	4	4	5	4	4	5
250	1	3	3	3	4	2	0	0	0	0	0	0	0	0	0	1	0	0	0	0	0	0	0	0	0	0	0	0	0	0	0	0	0	0	0	0	3	3	3	5	4	5	4	4	4	3	3	5	3
251	2	1	3	3	2	1	1	1	0	0	0	0	1	1	0	1	0	0	0	0	0	0	0	0	0	0	0	0	0	0	0	0	0	0	0	0	2	2	3	3	3	2	3	2	2	3	2	2	2
252	1	1	3	4	3	1	0	0	0	0	0	0	0	0	0	1	0	0	0	0	0	0	0	0	0	0	0	0	0	0	0	0	0	0	0	0	3	4	4	2	2	1	2	3	1	1	4	5	4
253	2	1	1	4	2	1	1	1	1	1	1	0	0	0	0	1	0	0	0	0	0	0	0	0	0	0	0	0	0	0	0	0	0	0	0	0	5	3	3	2	3	1	3	2	1	1	4	5	5
254	1	1	2	3	3	1	1	0	1	1	1	0	1	0	1	1	0	0	0	0	0	0	0	0	0	0	0	0	0	0	0	0	0	0	0	0	2	1	2	1	2	2	1	2	1	2	4	5	5
255	1	2	3	1	2	2	0	0	0	0	0	0	0	0	0	0	0	0	0	0	0	0	0	0	0	0	0	0	0	0	0	1	0	1	1	0	2	3	3	1	1	3	3	3	3	1	4	4	4
256	2	1	3	3	2	1	1	0	0	0	1	0	1	0	0	1	0	0	0	0	0	0	0	0	0	0	0	1	0	0	0	0	0	0	0	0	3	3	1	5	5	4	5	4	4	5	5	4	4
257	2	1	3	3	2	2	0	0	0	0	0	0	0	0	0	0	0	0	0	0	0	0	0	0	0	0	0	0	0	0	0	0	0	0	1	0	4	2	4	3	4	3	2	3	3	4	3	3	3
258	1	1	1	2	4	1	1	1	0	0	1	0	1	0	0	1	0	0	0	0	0	0	0	0	0	0	0	0	0	0	0	0	0	0	0	0	3	4	4	3	3	4	4	3	3	4	4	3	3
259	2	1	2	2	2	1	0	1	1	1	1	0	1	0	0	1	0	1	0	0	0	0	0	0	0	0	0	0	0	0	0	0	0	0	0	0	4	3	2	4	4	4	4	4	4	4	3	2	1
260	1	1	2	1	1	1	0	1	1	1	1	0	0	0	0	1	0	1	0	0	0	0	0	0	0	0	0	0	0	0	0	0	0	0	0	0	5	4	5	5	4	5	5	4	5	5	5	5	5
261	1	1	2	5	2	1	0	1	1	1	1	0	0	0	0	1	0	1	0	0	0	0	0	1	1	1	1	1	0	0	0	0	0	0	0	0	4	5	5	1	2	3	2	1	1	3	3	4	3
262	2	1	4	2	2	1	1	1	0	0	1	0	0	0	0	1	0	0	0	0	0	0	0	0	0	0	0	0	0	0	0	0	0	0	0	0	5	4	4	4	5	4	4	5	5	4	5	5	5
263	1	2	4	2	4	1	0	0	1	0	0	0	0	0	0	1	0	0	0	0	0	0	0	0	0	0	0	1	0	0	0	0	0	0	0	0	2	2	2	3	2	3	3	2	2	3	3	2	3
264	2	3	2	2	3	1	0	0	0	0	0	0	0	0	0	1	0	0	0	0	0	0	0	0	0	0	0	0	0	0	0	0	0	0	0	0	5	5	5	3	5	3	5	3	4	4	4	4	4
265	2	3	3	1	1	1	1	1	0	0	0	0	0	0	0	1	0	0	0	0	0	0	0	0	1	0	0	0	0	0	0	0	0	0	0	0	1	1	2	2	1	1	1	2	1	2	1	1	1
266	1	1	3	1	3	1	1	0	0	0	0	0	1	0	0	0	0	0	0	0	0	0	0	0	0	0	1	0	0	0	0	0	0	0	0	0	3	4	3	4	3	5	4	5	4	4	4	4	4
267	2	4	3	3	1	2	0	0	0	0	0	0	0	0	0	0	0	0	1	0	0	0	0	0	0	0	1	0	0	0	0	0	0	0	0	0	4	4	3	3	3	4	3	3	3	4	2	2	3
268	2	1	2	2	1	1	1	1	0	0	1	0	1	0	0	1	1	1	0	0	0	0	0	0	0	0	0	0	0	0	0	0	0	0	0	0	4	3	4	2	2	1	2	3	3	1	3	3	3
269	2	2	2	2	2	1	0	1	1	1	1	0	0	0	0	1	0	1	0	0	0	0	0	0	0	0	0	0	0	0	0	0	0	0	0	0	4	4	5	5	5	5	4	4	4	5	4	5	4
270	2	1	3	4	3	1	0	0	0	0	0	0	0	0	0	1	0	0	0	0	0	0	0	0	0	1	0	0	0	0	0	0	0	0	0	0	4	4	4	5	5	5	4	4	5	4	2	2	1
271	1	2	2	2	1	1	0	0	0	0	0	0	0	0	0	0	0	0	0	0	0	0	0	0	0	1	0	0	0	0	0	0	0	0	0	0	1	2	2	1	1	1	1	1	1	1	4	3	4
272	2	1	4	2	2	1	1	1	1	1	1	0	1	0	0	1	0	1	0	0	0	0	0	1	1	1	1	1	0	0	0	0	0	0	0	0	4	4	4	4	4	4	4	4	4	4	2	3	4
273	1	2	3	3	3	1	1	1	1	1	1	0	0	0	0	1	0	1	0	0	0	0	0	0	0	0	0	0	0	0	0	0	0	0	0	0	2	2	2	5	4	3	5	5	4	3	4	4	4
274	1	2	1	2	1	1	1	1	0	0	1	0	0	0	0	1	0	1	0	0	0	1	1	1	1	1	1	1	0	0	0	0	0	0	0	0	2	3	2	3	4	3	4	3	2	3	2	2	2
275	1	2	3	3	1	1	1	1	1	1	1	0	0	0	1	1	0	1	0	0	0	0	0	0	0	0	0	0	0	0	0	0	0	0	0	0	1	2	3	3	3	2	3	2	2	3	5	5	3
276	1	3	2	3	1	1	0	0	0	0	0	0	1	0	0	1	0	0	0	0	0	0	0	0	0	0	0	0	0	0	0	0	0	0	0	0	3	3	4	3	3	3	3	3	3	4	4	3	4
277	2	1	4	3	2	1	1	1	0	1	1	0	0	0	0	1	0	0	0	0	0	0	0	0	0	0	1	1	0	0	0	0	0	0	0	0	3	4	4	3	3	5	4	5	4	4	1	2	2
278	1	1	3	1	1	1	0	0	0	0	1	0	1	0	0	1	0	0	1	0	0	0	0	0	0	1	0	0	0	0	0	0	0	0	0	0	1	2	1	1	2	1	1	2	2	1	5	4	4
279	1	2	4	1	3	1	0	0	0	0	1	0	0	0	0	0	0	0	0	0	0	0	0	0	0	0	0	0	0	0	0	0	0	0	0	0	4	4	4	3	4	3	4	4	3	3	3	4	3
280	1	1	3	2	1	1	0	0	0	0	0	0	0	0	0	1	0	0	0	0	0	0	0	0	0	0	1	0	0	0	0	0	0	0	0	0	4	4	5	5	5	5	4	5	5	5	1	2	1
281	2	1	3	2	2	1	1	1	0	0	1	0	0	0	0	1	0	0	0	0	0	0	0	0	0	1	1	0	0	0	0	0	0	0	0	0	3	3	3	4	4	4	3	4	3	3	2	2	1
282	2	1	3	1	3	1	1	0	0	1	0	0	0	0	0	1	0	0	0	0	0	0	0	0	1	0	0	0	0	0	0	0	0	0	0	0	2	1	2	1	2	2	2	1	2	1	4	4	5
283	2	4	3	4	3	1	1	0	0	0	0	0	0	0	0	1	0	0	0	0	0	0	0	0	0	1	0	0	0	0	0	0	0	0	0	0	3	3	2	2	2	2	3	2	2	3	1	1	1
284	1	1	3	1	2	2	0	0	0	0	0	0	0	0	0	1	0	0	0	0	0	0	0	0	0	0	0	0	0	0	0	0	0	0	0	0	5	4	5	5	5	5	5	5	4	4	5	4	4
285	1	1	2	2	2	1	0	1	1	1	1	0	1	0	0	1	0	1	0	0	0	0	0	0	0	0	0	0	0	0	0	0	0	0	0	0	2	3	3	2	3	3	3	3	2	3	3	3	4
286	2	2	4	2	2	1	0	0	0	1	1	0	0	0	1	1	0	0	1	0	0	0	0	0	0	1	1	1	0	0	0	0	0	0	0	0	4	4	3	3	3	3	3	3	4	3	3	3	3
287	1	1	3	3	1	1	0	1	1	1	1	0	1	0	0	1	0	0	1	0	0	0	1	1	1	1	1	0	0	0	0	0	0	0	0	0	5	5	4	5	5	4	5	4	5	5	5	5	4
288	2	1	3	3	2	1	0	0	0	0	0	0	0	0	0	1	0	0	1	0	0	0	0	0	0	0	1	0	0	0	0	0	0	0	0	0	5	3	4	3	2	3	1	3	2	3	3	2	2
289	2	1	3	1	2	2	1	0	0	0	0	0	1	0	0	1	0	0	0	0	0	0	0	0	0	0	0	0	0	0	0	0	0	0	0	0	4	5	5	4	4	4	5	5	4	5	4	4	5
290	2	3	1	4	1	1	0	0	0	0	0	0	0	0	0	0	0	0	0	0	0	0	1	0	0	0	0	0	0	0	0	0	0	0	0	0	3	2	4	2	2	3	3	2	4	3	3	3	4
291	2	2	2	3	1	1	1	1	1	1	1	0	0	0	0	1	0	0	1	1	1	1	0	0	0	0	0	0	0	0	0	0	0	0	0	0	1	2	1	1	1	2	1	1	1	2	2	2	2
292	1	2	3	2	1	1	1	1	0	0	1	0	0	0	0	1	0	1	0	0	0	0	0	0	0	1	1	1	1	1	1	0	0	0	0	0	3	4	3	5	4	5	4	5	4	5	5	3	4
293	1	1	2	2	2	2	0	1	1	1	1	0	0	1	0	1	0	1	0	0	0	0	0	0	0	0	0	0	0	0	0	0	0	0	0	0	3	4	2	4	4	3	4	3	4	4	2	2	2
294	2	2	4	2	3	1	1	1	0	0	1	0	0	0	0	1	0	0	0	0	0	0	0	0	0	0	0	0	0	0	1	1	1	0	1	1	4	3	5	3	5	4	3	3	3	5	4	3	5
295	1	2	2	5	2	1	0	1	1	1	1	0	0	1	0	1	0	1	0	0	0	0	0	0	0	0	0	0	0	0	0	0	0	0	0	0	2	3	2	4	3	4	5	4	4	5	5	5	4
296	1	2	2	5	2	1	0	1	1	1	1	0	0	0	0	1	1	1	0	0	0	0	0	0	0	0	0	0	0	0	0	0	0	0	0	0	2	4	3	4	4	4	4	4	4	4	3	3	3
297	2	2	4	3	3	1	1	1	1	1	1	0	0	0	0	1	0	1	0	0	0	0	0	0	0	0	0	0	0	0	1	1	1	1	1	1	2	2	2	2	2	3	3	2	3	2	3	4	3
298	2	1	3	2	1	1	1	1	0	0	1	0	1	0	0	1	0	0	0	0	0	0	0	0	0	0	0	0	0	0	0	0	0	0	0	0	5	5	4	4	4	4	5	4	5	5	2	2	1
299	2	2	4	2	3	1	1	1	0	0	1	0	0	0	0	1	0	0	0	0	0	0	0	0	0	0	0	0	0	0	0	0	0	0	0	0	4	5	3	4	5	3	4	5	4	3	4	4	5
300	2	1	2	2	4	1	1	1	0	1	1	0	0	0	0	1	0	1	0	0	0	0	0	0	0	0	0	0	0	0	0	0	0	0	0	0	3	4	2	3	3	4	3	3	3	4	4	3	4
301	2	2	3	5	2	1	0	1	0	0	0	0	1	0	0	1	0	0	1	0	0	0	0	0	0	1	1	0	0	0	0	0	0	0	0	0	4	4	5	4	4	4	4	5	5	5	1	1	2
302	2	2	3	2	3	2	1	0	0	0	0	0	0	0	0	1	0	0	1	0	0	0	0	0	0	0	0	1	0	0	0	0	0	0	0	0	4	5	4	5	4	4	4	5	4	5	2	3	3
303	1	1	4	2	4	1	1	1	0	0	1	0	0	0	0	1	0	0	0	0	0	0	0	0	0	1	1	1	1	1	1	1	1	1	0	0	5	4	3	2	2	3	3	1	3	1	5	4	4
304	1	3	3	2	1	1	0	0	0	0	0	0	1	0	0	1	0	0	0	0	0	0	0	0	1	0	1	0	0	0	0	0	0	0	0	0	2	1	2	1	2	1	1	2	1	1	4	5	4
305	1	2	3	4	2	1	0	0	0	0	1	0	0	0	0	1	0	0	1	0	0	0	0	0	0	0	1	0	0	0	0	0	0	0	0	0	2	2	2	1	2	3	3	2	3	3	4	3	3
306	1	1	2	2	2	1	0	1	1	1	1	0	1	1	0	0	0	0	0	0	0	0	0	0	0	0	0	1	1	1	1	0	0	0	0	0	5	4	4	4	5	4	4	5	4	4	4	3	4
307	1	2	4	2	4	1	1	1	0	0	1	0	0	0	0	1	0	0	0	0	0	0	0	0	0	0	0	0	0	0	0	0	0	0	0	0	4	3	4	3	3	3	2	2	3	2	3	4	3
308	1	2	1	1	3	1	1	1	0	0	1	0	0	0	0	1	0	0	0	0	0	0	0	0	0	0	0	0	0	0	0	0	0	0	0	0	5	4	4	2	3	3	2	3	1	2	5	5	4
309	1	2	2	3	2	1	1	0	1	1	1	0	1	0	0	1	0	1	0	0	0	0	0	0	0	0	0	0	0	0	0	0	0	0	0	0	1	1	1	2	1	1	1	1	1	1	5	5	4
310	1	2	4	2	2	1	1	1	0	0	1	0	0	0	0	1	0	1	0	0	0	0	0	0	0	1	1	1	1	0	0	0	0	0	0	0	4	4	3	5	4	4	3	4	5	3	3	2	3
311	1	1	3	2	3	2	1	1	0	0	1	0	1	0	0	0	0	1	0	0	0	0	0	0	0	0	0	0	0	0	0	0	0	0	0	0	3	3	4	3	4	4	3	4	4	4	3	3	2
312	2	1	3	1	2	1	1	1	0	0	1	0	0	0	0	0	0	0	0	0	0	0	0	0	0	0	0	0	0	0	0	0	0	0	0	0	4	3	4	3	4	3	4	3	3	4	4	4	4
313	2	1	3	3	4	1	1	1	0	0	1	0	1	0	0	1	0	1	0	0	0	0	0	0	0	1	1	1	1	1	1	1	1	1	0	0	2	3	2	2	3	2	3	3	2	2	2	1	1
314	2	1	3	2	1	1	1	0	0	0	0	0	0	0	0	1	0	0	0	0	0	0	0	0	0	0	0	0	0	0	0	0	0	0	0	0	4	4	5	5	4	4	5	4	4	5	4	5	4
315	1	1	3	1	2	1	0	0	0	0	0	0	0	0	0	1	0	0	1	0	0	0	1	0	0	0	0	0	0	0	0	0	0	0	0	0	3	3	1	2	2	1	3	2	2	2	5	4	3
316	2	1	2	2	2	1	0	1	1	1	1	0	0	0	0	1	0	0	0	0	0	0	0	0	0	0	0	0	0	0	0	0	0	0	0	0	5	5	4	5	5	4	5	4	4	5	1	1	1
317	1	1	3	2	3	1	1	1	0	0	1	0	0	0	0	1	0	1	0	0	0	1	1	1	1	1	1	1	0	0	0	0	0	0	0	0	4	3	4	3	4	4	4	3	3	3	2	3	2
318	2	3	4	3	1	1	0	0	0	1	0	0	0	0	0	1	0	0	1	0	0	0	0	0	0	1	1	0	0	0	0	0	0	0	0	0	2	2	1	2	2	2	2	2	2	2	2	1	2
319	1	2	4	4	2	1	0	0	0	0	0	0	0	0	0	1	0	0	1	0	0	0	0	0	0	0	1	1	1	0	0	0	0	0	0	0	3	3	4	4	3	3	3	4	3	3	3	3	3
320	1	3	2	2	4	1	1	1	0	0	1	0	0	0	0	1	0	1	0	1	1	1	1	1	0	0	0	0	0	0	0	0	0	0	0	0	2	3	2	4	4	5	5	4	4	4	4	3	2
321	1	1	1	4	3	1	1	1	1	1	1	0	0	0	0	1	0	1	0	0	0	0	0	0	0	0	0	0	0	0	0	0	0	0	0	0	2	3	2	3	2	2	3	3	3	3	4	4	3
322	2	2	1	2	1	1	1	1	0	0	1	0	1	0	0	0	0	1	0	0	0	0	0	0	0	1	1	1	1	0	0	0	0	0	0	0	5	5	5	5	4	4	5	5	4	5	5	5	4
323	2	2	4	1	1	1	1	0	0	0	1	0	0	0	0	1	0	0	0	0	0	0	0	0	1	1	1	0	1	0	0	0	0	0	0	0	4	3	4	5	5	4	3	5	4	5	3	5	3
324	2	1	3	1	1	1	1	0	0	0	1	0	0	0	0	1	1	0	0	0	0	0	0	0	0	1	1	1	1	0	0	0	0	0	0	0	4	5	3	5	3	3	4	4	3	5	3	2	3
325	2	1	2	1	3	1	1	1	1	1	1	0	1	0	1	1	0	0	0	0	0	0	0	0	0	0	0	0	0	0	0	0	0	0	0	0	1	2	2	1	1	1	2	2	1	1	3	3	3
326	1	2	3	1	1	1	0	0	0	0	0	0	0	0	0	1	0	0	0	0	0	0	0	0	0	0	0	0	0	0	0	0	0	0	0	0	1	3	2	4	3	5	3	5	3	5	2	3	2
327	2	1	2	1	2	1	0	1	1	1	1	0	1	0	0	0	0	0	0	0	0	0	0	0	0	0	0	0	0	0	0	0	0	0	0	0	3	3	5	3	3	5	5	3	5	4	3	5	3
328	2	1	1	2	2	1	1	1	0	0	1	0	1	0	0	1	0	0	0	0	0	0	0	0	0	0	0	0	0	0	0	0	0	0	0	0	4	5	4	2	2	1	2	2	2	3	4	5	4
329	1	1	3	4	3	1	0	0	0	0	1	0	1	0	0	1	1	0	0	0	0	0	1	0	1	1	0	0	0	0	0	0	0	0	0	0	5	5	4	4	4	4	3	4	5	5	3	3	3
330	2	4	2	2	1	1	1	1	0	1	1	0	1	1	0	1	0	0	0	0	0	0	0	0	0	0	0	0	0	0	0	0	0	0	0	0	4	3	3	4	3	4	3	4	3	4	3	3	2
331	1	1	2	2	4	1	1	1	0	0	1	0	0	0	0	1	0	1	0	1	1	1	1	1	0	0	0	0	0	0	0	0	0	0	0	0	5	5	5	4	4	5	4	4	5	5	4	5	4
332	2	1	3	1	2	1	1	1	0	0	0	0	0	0	0	1	0	0	0	0	0	0	0	0	0	1	0	0	0	0	0	0	0	0	0	0	2	2	1	1	1	1	1	1	1	1	3	3	4
333	2	1	2	5	1	1	1	1	0	0	1	0	1	0	0	1	0	1	0	0	0	0	0	0	0	0	0	0	0	0	0	0	0	1	1	1	3	4	4	4	4	4	4	3	3	4	3	4	4
334	1	1	3	2	1	1	1	1	0	0	1	0	0	0	0	1	0	1	0	0	0	0	0	0	0	0	0	0	0	0	0	0	0	0	0	0	5	5	5	2	1	2	2	1	2	2	5	5	4
335	2	2	3	4	2	1	1	1	0	0	0	0	1	0	0	1	0	0	0	0	0	0	0	0	0	1	0	0	0	0	0	0	0	0	0	0	5	5	4	4	4	4	4	4	4	4	5	5	5
336	1	1	1	2	1	1	1	1	0	0	1	0	0	0	0	1	0	1	0	0	0	0	0	0	0	1	1	1	0	0	0	0	0	0	0	0	1	3	1	2	2	3	1	3	2	1	1	1	3
337	1	1	1	2	3	1	1	1	0	0	1	0	0	0	0	0	0	1	0	0	0	0	0	0	0	0	0	0	0	0	0	0	0	0	0	0	3	1	1	1	2	2	2	2	1	2	2	4	4
338	2	1	3	4	2	1	1	1	0	1	0	0	1	0	0	1	0	0	0	0	0	0	0	0	0	1	0	0	0	0	0	0	0	0	0	0	2	1	1	2	1	1	2	1	1	2	4	5	5
339	1	2	3	1	3	1	1	1	0	0	1	0	0	0	0	1	0	1	0	0	0	0	0	0	0	0	0	0	0	0	0	0	0	0	0	0	3	3	4	3	4	3	3	4	3	4	3	3	3
340	2	1	3	1	1	1	0	0	0	0	0	0	0	0	0	1	0	0	0	0	0	0	0	0	0	1	0	0	0	0	0	0	0	0	0	0	5	5	4	5	5	4	4	3	3	3	4	5	5
341	2	1	3	2	3	1	1	0	1	0	0	0	0	0	0	1	0	0	1	0	0	0	0	0	1	1	0	0	0	0	0	0	0	0	0	0	1	3	1	2	1	1	3	3	3	1	1	2	1
342	1	1	3	1	2	1	0	0	0	0	1	0	0	0	0	0	0	0	0	0	0	0	0	0	0	0	0	0	0	0	0	0	0	0	0	0	1	1	2	1	1	2	1	2	1	1	4	5	4
343	1	1	2	1	2	1	1	1	0	1	1	0	0	0	0	1	0	0	0	0	0	0	0	0	0	0	0	0	0	0	0	0	0	0	0	0	3	2	1	3	3	1	2	2	2	2	5	5	3
344	2	2	3	1	1	1	1	0	1	0	1	0	0	0	0	1	0	0	0	0	0	0	0	0	1	1	0	0	0	0	0	0	0	0	0	0	1	2	1	1	1	2	1	1	1	2	1	2	1
345	1	1	4	3	3	1	1	1	0	0	1	0	1	0	0	1	0	1	0	0	0	0	0	0	0	0	0	0	1	1	1	1	1	1	0	0	3	2	2	2	3	2	2	3	3	2	3	3	4
346	2	1	4	4	1	1	1	0	0	0	0	0	0	1	0	1	0	0	0	0	0	0	0	0	0	0	0	0	0	0	0	0	0	0	0	0	1	1	1	2	1	1	1	1	1	2	3	5	3
347	2	1	4	1	1	1	1	1	0	0	1	0	1	0	0	1	0	0	0	0	0	0	0	0	0	1	1	1	0	0	0	0	0	0	0	0	3	3	3	4	3	3	3	4	4	4	4	4	4
348	2	2	1	2	1	1	1	1	0	0	1	0	0	0	0	1	0	1	0	0	0	0	0	0	0	1	1	1	0	0	0	0	0	0	0	0	3	5	3	3	3	3	5	5	3	3	3	3	3
349	2	1	4	1	1	1	0	1	0	0	0	0	0	0	0	1	0	0	0	0	0	0	0	0	0	1	0	0	0	0	0	0	0	0	0	0	3	3	2	2	2	2	3	2	2	3	1	2	2
350	2	2	4	3	2	1	1	0	0	0	0	0	0	0	0	1	0	0	1	0	0	0	0	0	0	0	0	1	0	0	0	0	0	0	1	0	2	1	1	2	1	1	1	1	2	2	2	2	2
351	1	1	4	1	2	1	0	1	1	1	1	0	0	1	0	1	0	1	0	0	0	0	0	0	0	0	0	0	0	0	0	0	0	0	0	0	2	2	3	5	3	4	5	4	3	3	3	4	5
352	2	1	3	2	1	1	1	0	0	0	0	0	0	0	0	1	0	0	0	0	0	0	0	0	1	1	0	0	0	0	0	0	0	0	0	0	4	5	5	4	5	5	5	4	4	4	5	4	4
353	1	2	2	3	1	1	1	0	1	1	1	0	1	0	1	0	0	1	0	0	0	0	0	0	0	0	0	0	0	0	0	0	0	0	0	0	1	1	2	2	2	2	1	2	2	1	4	4	4
354	1	3	2	5	3	1	0	0	0	0	0	0	1	0	0	1	0	0	0	0	0	0	0	0	0	0	0	0	0	0	0	0	0	0	0	0	5	3	3	3	5	5	3	5	5	4	5	5	4
355	1	1	3	2	3	1	0	0	0	0	1	0	0	0	0	0	0	0	0	0	0	0	1	0	0	0	0	0	0	0	0	0	0	0	0	0	2	1	1	1	2	2	1	1	1	2	5	5	5
356	2	1	3	1	1	1	1	1	0	1	0	0	1	0	0	0	0	0	1	0	0	0	0	0	0	0	0	0	0	0	0	0	0	0	1	0	4	4	5	2	1	2	1	2	1	2	5	5	4
357	2	2	2	4	4	1	1	1	1	1	1	0	1	0	0	1	0	0	1	1	1	1	0	0	0	0	0	0	0	0	0	0	0	0	0	0	3	2	3	2	1	1	2	2	3	2	4	3	4
358	1	2	2	1	1	1	0	1	1	1	1	0	1	0	0	1	0	1	0	0	0	0	0	0	0	0	0	0	0	0	0	0	0	0	0	0	2	2	1	2	1	3	2	2	2	2	1	1	2
359	2	2	3	3	3	1	1	1	1	1	1	0	1	0	0	1	0	1	0	0	0	0	0	0	0	0	0	0	0	0	1	1	1	1	1	1	1	2	3	3	2	2	2	2	2	2	3	3	2
360	2	1	2	1	3	1	1	1	1	1	1	0	1	0	0	1	0	0	0	0	0	0	0	0	0	0	0	0	0	0	0	0	0	0	0	0	1	1	2	1	1	1	1	1	1	1	4	4	3
361	1	2	2	2	2	1	0	1	1	1	1	1	1	0	0	1	0	1	0	0	0	0	0	0	0	0	0	0	0	0	1	1	1	1	1	0	4	5	5	5	4	4	4	3	4	3	3	3	3
362	2	1	4	3	2	1	0	1	0	1	0	0	1	0	0	1	1	0	0	0	0	0	0	0	0	1	1	1	0	0	0	0	0	0	0	0	2	3	1	4	3	4	3	3	3	3	2	1	2
363	1	1	2	2	2	1	1	1	1	1	1	0	0	0	0	1	0	0	0	0	0	0	0	0	0	0	0	0	0	0	0	0	0	0	0	0	2	3	1	3	3	2	2	3	2	3	3	3	4
364	2	1	4	2	1	1	1	1	0	0	0	0	0	0	0	1	0	0	0	0	0	0	0	0	1	1	1	1	1	0	0	0	0	0	0	0	5	3	4	3	5	4	3	3	4	3	5	3	5
365	1	2	3	3	3	1	1	1	1	1	1	0	1	0	0	1	0	0	0	0	0	0	0	0	0	0	0	0	0	0	1	1	1	1	1	1	1	3	1	2	1	1	3	2	2	3	5	5	4
366	2	1	3	4	3	2	0	0	0	0	1	0	1	0	0	1	0	0	1	0	0	0	0	0	0	0	0	0	0	0	0	0	0	0	0	1	3	4	3	3	5	3	4	5	3	4	4	4	4
367	1	3	3	3	2	1	0	0	0	0	0	0	0	0	0	1	0	0	0	0	0	0	0	0	0	0	0	0	0	0	0	0	0	0	0	0	2	2	1	1	2	2	1	2	2	1	1	3	2
368	2	1	2	1	2	1	0	1	1	1	1	0	0	1	0	0	0	0	0	0	0	0	0	1	1	1	1	1	0	0	0	0	0	0	0	0	4	5	3	1	3	3	2	3	2	2	3	2	2
369	1	2	2	3	1	2	0	0	0	0	0	0	0	0	0	0	0	0	0	0	0	0	0	0	0	0	1	0	0	0	0	0	0	0	0	0	5	5	5	1	1	1	1	1	1	1	4	4	5
370	2	2	1	1	1	1	1	1	0	0	1	0	0	0	0	1	0	1	0	0	0	0	0	0	0	0	0	0	0	0	0	0	0	0	0	0	3	3	5	2	1	2	1	1	1	3	3	4	5
371	2	1	3	1	1	1	0	0	0	0	0	0	0	0	0	1	0	0	0	0	0	0	0	0	0	0	0	0	0	0	0	0	0	0	0	0	2	3	3	3	3	2	3	1	2	2	5	4	4
372	2	2	4	2	1	2	1	1	0	0	1	0	0	0	0	1	0	1	1	1	1	1	1	0	0	0	0	0	0	0	0	0	0	0	0	0	4	5	5	2	1	2	1	1	2	1	3	3	4
373	2	2	4	2	3	1	0	0	0	1	1	0	0	0	0	1	0	0	0	0	0	0	0	0	0	0	1	0	0	0	0	0	0	0	0	0	4	2	3	4	2	3	2	2	2	3	3	3	3
374	2	2	3	2	2	1	1	1	0	0	1	0	0	0	0	1	0	1	0	0	0	0	0	0	0	0	0	0	0	0	0	0	0	0	1	1	3	3	4	3	4	4	5	5	5	5	3	4	3
375	2	1	3	2	3	2	1	0	0	0	0	0	0	0	0	1	0	0	0	0	0	0	0	0	0	0	0	0	0	0	0	0	0	0	0	0	3	4	4	4	4	4	3	4	2	4	4	2	3
376	2	1	2	2	1	1	1	0	1	1	1	0	1	0	0	0	0	0	0	0	0	0	0	0	0	0	0	0	0	0	0	0	0	0	0	0	1	2	2	2	2	1	1	1	2	2	4	5	5
377	1	1	3	1	2	1	1	1	0	0	1	0	0	0	0	1	0	1	0	0	0	0	0	0	0	1	1	1	0	0	0	0	0	0	0	0	3	5	3	5	4	3	3	4	4	5	5	3	4
378	1	1	4	3	3	1	1	1	0	0	1	0	0	0	0	1	0	0	0	0	0	0	0	0	0	1	1	1	1	1	1	1	1	1	0	0	2	3	3	3	2	3	3	2	3	3	4	3	3
379	1	1	2	2	2	1	1	1	0	1	1	0	0	1	0	0	0	0	0	0	0	0	0	0	0	0	0	0	0	0	0	0	0	0	0	0	4	5	4	3	4	4	4	3	5	4	5	5	5
380	1	1	3	1	2	1	0	0	0	0	0	0	0	0	0	1	0	0	0	0	0	0	0	0	0	1	1	0	0	0	0	0	0	0	0	0	5	4	5	3	5	3	3	4	5	4	2	2	1
381	2	1	3	1	1	1	1	1	0	1	0	0	0	0	1	1	0	0	1	0	0	0	0	0	0	1	0	1	1	0	0	0	0	0	0	0	4	5	5	5	5	4	5	5	4	5	4	4	5
382	2	1	4	1	1	1	1	0	0	1	0	0	0	0	0	1	0	0	0	0	0	0	0	0	1	0	0	1	0	0	0	0	0	0	0	0	2	2	3	2	2	3	3	2	2	2	2	2	3
383	2	2	4	5	1	1	0	0	0	1	0	0	0	0	0	1	0	0	0	0	0	0	0	0	0	0	0	0	0	0	0	0	0	0	0	0	1	1	1	1	2	2	1	2	2	2	4	3	3
384	2	1	3	4	2	1	1	0	0	0	0	0	0	1	0	1	0	0	0	0	0	0	0	0	0	0	0	0	0	0	0	0	0	0	0	0	4	4	4	3	3	3	4	4	4	4	5	5	4
385	1	2	4	1	1	1	1	1	0	0	1	0	1	0	0	1	0	1	0	0	0	0	0	0	0	0	0	0	0	0	0	0	0	0	0	0	4	5	4	5	4	4	4	4	4	4	4	5	5
386	1	1	3	2	1	1	1	1	0	0	1	0	0	0	0	1	0	1	0	0	0	0	0	0	0	1	1	1	1	1	1	0	0	0	0	0	4	3	2	3	2	3	2	3	4	3	3	3	2
387	1	4	2	3	1	1	0	0	0	0	0	0	0	0	0	0	0	0	1	0	0	0	0	0	0	0	1	0	0	0	0	0	0	0	0	0	5	4	4	5	5	5	4	4	4	5	1	1	1
388	1	3	3	4	3	1	1	0	0	0	1	0	1	0	0	0	0	0	0	0	0	0	0	0	0	1	1	1	0	0	0	0	0	0	1	0	3	1	3	4	3	5	5	5	5	4	1	3	3
389	2	2	3	2	3	1	1	1	0	0	1	0	1	0	0	1	0	1	0	0	0	0	0	0	0	0	0	0	1	1	1	1	1	1	0	0	4	4	3	5	4	4	4	5	5	5	4	4	3
390	2	2	2	2	3	1	0	1	1	1	1	1	0	0	0	1	1	1	0	0	0	0	0	0	0	0	0	1	1	1	1	0	0	0	0	0	4	5	5	4	3	3	5	5	4	4	3	3	4
391	1	1	1	2	2	1	1	1	0	0	1	0	0	0	0	1	0	0	0	0	0	0	0	0	0	0	0	0	0	0	0	0	0	0	0	0	4	4	4	5	4	4	5	5	4	5	5	4	4
392	2	1	1	2	1	1	1	1	0	0	1	0	1	0	0	0	0	1	0	0	0	1	1	1	1	1	1	1	0	0	0	0	0	0	0	0	4	5	5	4	4	5	5	4	4	5	5	5	5
393	1	1	2	5	1	1	1	1	0	0	1	0	0	0	0	1	0	1	0	1	1	1	1	1	0	0	0	0	0	0	0	0	0	1	1	1	4	4	3	3	4	4	4	4	4	3	2	2	2
394	2	2	4	4	3	1	0	0	0	0	0	0	0	0	0	1	1	0	0	0	0	0	0	0	0	0	0	1	1	0	0	0	0	0	1	0	1	2	2	1	1	1	1	1	2	2	2	3	2
395	2	2	3	1	2	1	0	0	0	0	0	0	0	0	0	1	0	0	0	0	0	0	0	0	0	1	1	0	0	0	0	0	0	0	0	0	2	2	3	5	5	5	5	4	4	5	2	3	3
396	1	4	3	1	1	1	0	1	0	0	0	0	0	0	0	0	0	0	0	0	0	0	0	0	0	0	0	0	0	0	0	0	0	0	0	0	4	3	3	5	3	3	4	5	5	4	4	3	4
397	1	2	2	2	1	1	1	1	1	1	1	0	0	0	0	1	0	0	0	0	0	0	0	0	0	0	0	0	0	0	0	0	0	0	0	0	4	5	4	1	2	1	1	1	1	1	4	5	5
398	2	1	4	2	1	2	1	1	0	0	1	0	0	0	0	1	0	1	0	0	0	0	0	0	0	0	0	0	0	0	0	0	0	0	0	0	3	4	3	3	4	3	3	3	3	4	4	4	4
399	1	1	2	1	1	1	0	1	1	1	1	0	1	0	0	1	1	1	1	1	1	0	0	0	0	0	0	0	0	0	0	0	0	0	0	0	5	4	4	4	5	4	5	5	5	5	4	4	3
400	2	2	3	2	1	1	0	0	1	1	0	0	0	0	0	1	1	0	1	0	0	1	1	0	0	1	0	0	0	0	0	0	0	0	0	0	1	3	2	3	4	5	3	5	3	5	2	2	2
401	1	1	4	1	2	1	1	1	0	0	1	0	0	0	0	1	0	1	1	1	1	1	1	0	0	0	0	0	0	0	0	0	0	0	0	0	3	3	2	3	3	2	2	2	2	2	3	3	2
402	2	2	3	1	3	1	1	0	0	1	1	0	0	0	0	1	0	0	0	0	0	0	0	0	1	1	1	0	0	0	0	0	0	0	0	0	3	3	4	4	4	4	4	4	4	4	2	2	4
403	1	1	3	1	3	1	0	0	0	0	1	0	1	0	0	1	1	0	0	0	0	0	1	0	0	1	0	0	0	0	0	0	0	0	0	0	5	5	5	4	4	5	5	5	4	5	4	5	5
404	2	1	3	3	2	1	1	0	0	0	1	0	1	0	0	1	0	0	0	0	0	0	0	0	0	0	0	1	0	0	0	0	0	0	0	0	3	1	2	3	1	1	2	1	3	1	5	5	3
405	1	1	3	1	1	1	0	0	0	0	0	0	0	0	0	0	0	0	0	0	0	0	0	0	0	1	0	0	0	0	0	0	0	0	0	0	4	4	4	5	5	4	5	5	4	5	5	5	5
406	2	1	3	1	2	1	0	0	0	1	0	0	1	0	0	1	0	0	0	0	0	0	0	0	0	1	0	1	0	0	0	0	0	0	0	0	4	5	4	4	5	5	5	5	4	4	1	1	2
407	1	1	4	1	1	2	1	1	0	0	1	0	0	0	0	0	0	1	0	0	0	0	0	0	0	0	0	0	0	0	0	0	0	0	0	0	4	3	4	3	3	4	4	4	4	4	4	5	3
408	2	2	1	5	3	1	1	1	0	0	1	0	1	0	0	1	0	1	1	0	0	0	0	0	0	1	1	1	0	0	0	0	0	0	0	0	4	3	3	3	4	3	4	4	4	3	4	4	4
409	2	1	3	1	1	1	0	0	0	0	0	0	0	0	0	0	0	0	0	0	0	0	0	0	0	1	1	0	0	0	0	0	0	0	0	0	4	4	2	2	4	4	4	3	3	4	3	3	3
410	1	1	2	2	2	1	0	1	1	1	1	1	1	1	0	1	1	0	0	0	0	0	0	0	0	0	0	0	1	1	1	1	1	1	1	0	2	2	3	5	5	5	4	4	4	4	3	3	4
411	1	1	3	2	1	1	1	1	0	0	1	0	0	0	0	1	0	1	0	0	0	0	0	0	0	0	0	0	0	0	0	0	0	0	0	0	3	4	3	4	3	5	3	4	4	4	3	1	1
412	1	1	3	2	4	2	0	0	0	0	1	0	0	0	0	0	0	0	0	0	0	0	0	0	0	0	0	0	0	0	0	0	0	0	0	0	1	1	2	1	2	2	1	1	2	1	5	4	3
413	1	3	1	4	1	1	1	0	0	0	0	0	0	0	0	1	0	0	0	0	0	0	0	0	0	0	0	0	0	0	0	0	0	0	0	0	1	3	1	1	2	2	2	1	1	3	2	3	3
414	1	2	2	1	1	1	0	1	1	1	1	0	0	0	0	1	0	1	0	0	0	0	0	0	0	0	0	0	0	0	0	0	0	0	0	0	5	5	5	5	4	5	4	5	4	5	4	5	4
415	1	1	3	2	1	1	1	1	0	0	1	0	0	0	0	0	0	1	0	0	0	0	0	0	0	1	1	1	0	0	0	0	0	0	0	0	4	4	3	4	5	3	3	4	4	5	4	5	3
416	2	2	4	2	4	1	1	1	0	0	1	1	0	0	0	1	1	0	0	0	0	0	0	0	0	0	0	0	0	0	0	0	0	0	0	0	3	4	3	3	3	4	4	3	3	4	2	3	3
417	1	2	2	4	3	1	1	1	1	1	1	0	1	0	0	1	0	1	0	0	0	0	0	0	0	0	0	0	0	0	0	0	0	0	0	0	2	2	1	2	2	1	2	1	2	2	4	4	4
418	1	1	1	2	1	2	0	0	0	0	0	0	0	0	0	1	0	0	0	0	0	0	0	1	0	0	0	0	0	0	0	0	0	0	0	0	2	2	2	3	5	3	3	3	4	5	1	2	2
419	2	1	2	2	2	1	0	1	1	1	1	0	1	0	0	1	0	1	0	0	0	0	0	0	0	0	0	0	0	0	0	0	0	0	0	0	3	5	4	4	4	3	4	4	4	3	2	1	2
420	2	1	2	5	4	1	0	1	1	1	1	0	1	0	0	1	0	1	0	0	0	0	0	0	0	0	0	0	1	1	1	1	1	1	1	0	4	4	5	5	3	3	5	5	5	5	4	2	4
421	1	1	2	2	2	1	1	1	0	0	1	0	1	0	0	0	0	1	0	1	1	1	1	1	0	0	0	0	0	0	0	0	0	0	0	0	5	4	4	3	5	5	5	3	5	4	3	5	4
422	1	2	4	2	1	1	1	1	0	0	1	0	0	0	0	1	0	1	0	0	0	0	0	0	0	0	0	0	0	0	0	0	0	0	0	0	1	1	1	1	2	2	1	1	2	1	1	1	1
423	1	1	3	5	2	1	0	0	0	0	0	0	0	0	0	1	0	0	0	0	0	0	0	0	0	1	1	0	0	0	0	0	0	0	0	0	1	2	1	1	2	1	1	2	2	2	4	5	4
424	2	1	2	2	3	1	0	1	1	1	1	0	1	0	0	0	0	1	0	0	0	0	0	0	0	0	0	0	1	1	1	1	1	1	1	0	3	3	3	3	3	2	2	3	3	2	5	3	5
425	2	2	4	4	1	1	1	1	0	0	1	0	1	0	0	1	0	0	0	0	0	0	0	0	0	0	0	0	0	0	0	0	0	0	0	0	3	3	3	2	3	2	2	3	3	3	4	4	3
426	1	1	3	1	2	1	1	1	0	0	1	0	1	0	0	1	0	1	0	0	0	0	0	0	0	0	0	0	0	0	0	0	0	0	0	0	2	2	2	3	3	4	3	3	3	3	5	4	3
427	1	1	3	4	4	1	1	1	1	1	1	1	1	0	0	1	0	0	0	0	0	0	0	0	0	0	0	0	0	0	1	1	1	1	1	1	5	5	5	2	1	1	1	2	1	1	1	1	2
428	1	2	3	2	4	1	1	1	0	0	1	0	0	0	0	0	0	1	0	0	0	0	0	0	0	1	1	1	1	0	0	0	0	0	0	0	5	5	4	4	4	4	5	4	4	4	4	4	4
429	2	1	3	3	3	1	0	0	0	0	0	0	0	0	0	1	0	0	1	0	0	0	0	0	0	1	0	0	0	0	0	0	0	0	0	0	1	1	2	1	1	2	1	1	1	2	3	3	4
430	2	2	2	3	3	1	0	1	0	0	0	0	0	0	0	1	1	0	0	0	0	0	0	0	0	0	0	0	0	0	0	0	0	0	0	0	5	5	5	5	5	4	4	4	5	4	4	5	5
431	1	1	3	1	3	2	0	0	1	0	0	0	0	0	0	0	0	0	0	0	0	0	0	0	0	0	0	0	0	0	0	0	0	0	0	0	5	3	5	5	3	5	4	4	4	4	2	3	2
432	2	3	3	1	1	1	1	0	0	0	0	0	0	0	0	1	0	0	0	0	0	0	0	0	0	0	0	0	0	0	0	0	0	0	0	0	2	2	2	1	2	1	2	1	1	1	2	1	2
433	1	1	2	1	2	2	0	1	1	1	1	0	1	1	0	1	0	1	0	0	0	0	0	0	0	0	0	0	0	0	0	0	0	0	0	0	5	5	4	3	4	4	4	3	3	5	4	4	3
434	1	4	4	2	2	1	1	1	0	0	1	1	1	0	0	1	0	0	0	0	0	0	0	0	0	0	0	0	0	0	0	0	0	0	0	0	3	4	3	3	4	4	3	5	5	4	3	4	5
435	2	2	1	4	3	1	1	1	1	1	1	0	0	0	0	1	0	1	0	0	0	0	0	0	0	0	0	0	0	0	0	0	0	0	0	0	1	1	2	1	1	1	1	2	2	1	3	2	2
436	2	2	4	2	4	1	1	1	0	0	1	0	0	0	0	0	1	0	0	0	0	0	0	0	0	0	0	0	1	1	1	1	1	1	0	0	5	4	4	5	4	4	5	5	5	5	4	4	5
437	2	1	3	4	2	1	0	0	0	0	1	0	0	0	0	0	0	0	0	0	0	0	0	0	0	1	0	0	0	0	0	0	0	0	0	0	4	5	3	4	4	3	5	4	5	5	4	3	3
438	2	1	4	2	3	1	1	1	0	0	1	0	1	0	0	1	0	0	0	0	0	1	1	1	1	1	1	1	0	0	0	0	0	0	0	0	4	4	3	2	3	3	3	3	2	2	4	4	3
439	2	2	3	2	1	1	1	1	0	0	1	0	1	0	0	1	0	1	0	0	0	0	0	0	0	0	0	0	0	0	0	0	0	0	0	0	3	3	3	4	3	3	3	3	3	3	3	3	2
440	2	1	2	2	4	1	1	1	0	0	1	0	1	0	0	1	0	1	0	0	0	0	0	0	0	0	0	0	0	0	0	0	0	0	0	0	2	2	1	1	2	2	2	2	1	2	3	5	4
441	1	2	2	1	3	1	1	1	1	1	1	0	0	0	0	1	0	0	0	0	0	0	0	0	1	1	1	1	0	0	0	0	0	0	0	0	2	1	1	1	1	1	2	2	1	1	4	4	3
442	1	1	1	2	2	1	1	1	0	0	1	0	0	0	0	1	0	1	0	0	0	0	0	0	0	0	0	0	0	0	0	0	0	0	0	0	2	3	2	3	2	2	3	3	2	2	4	2	2
443	2	1	3	5	2	1	1	0	1	0	1	0	1	0	0	1	0	0	0	0	0	0	0	0	1	0	0	0	0	0	0	0	0	0	0	0	4	4	4	4	5	4	5	4	5	5	1	1	2
444	2	1	2	2	4	1	1	1	0	0	1	0	1	0	0	0	0	1	0	0	0	0	0	0	0	0	0	0	0	0	0	0	0	0	0	0	4	4	4	2	2	2	2	2	2	2	3	2	3
445	2	1	3	4	2	1	0	0	0	0	0	0	1	0	0	1	0	0	0	0	0	0	0	0	0	1	0	1	0	0	0	0	0	0	0	0	4	3	4	3	2	3	1	3	3	2	3	3	1
446	1	2	2	2	3	2	0	1	1	1	1	0	0	0	0	1	0	1	0	0	0	0	0	0	0	0	0	0	0	0	1	1	1	1	1	0	5	4	5	5	5	5	5	5	5	1	4	4	4
447	2	2	4	1	2	1	1	1	0	0	1	0	0	0	0	1	0	0	0	0	0	0	0	0	0	1	1	1	0	0	0	0	0	0	0	0	3	3	4	4	4	4	4	3	4	4	3	4	3
448	1	2	3	2	1	1	1	1	0	0	1	0	0	0	0	0	0	1	0	0	0	0	0	0	0	1	1	1	1	1	1	0	0	0	0	0	3	3	3	3	4	3	4	3	3	3	2	3	2
449	2	1	3	2	2	2	0	0	0	0	0	0	0	0	0	0	0	0	0	0	0	0	0	0	0	1	0	1	0	0	0	0	0	0	0	0	5	3	4	5	5	4	3	3	3	5	3	3	3
450	2	1	3	1	2	1	1	0	0	1	1	0	0	0	0	1	0	0	0	0	0	0	0	0	0	0	0	0	0	0	0	0	0	0	0	0	4	4	5	3	4	5	5	4	4	5	5	3	5
451	2	4	3	3	1	2	0	0	0	1	0	0	0	0	0	1	0	0	0	0	0	0	0	0	0	1	1	0	1	0	0	0	0	0	0	0	3	3	3	4	5	4	5	3	3	3	5	4	5
452	2	1	4	1	1	1	1	0	0	1	1	0	0	0	1	1	0	0	1	0	0	0	0	0	0	1	0	1	1	0	0	0	0	0	1	0	3	5	4	4	5	5	5	5	3	4	5	4	5
453	1	2	4	1	3	2	0	0	0	0	0	0	0	0	0	0	0	0	1	0	0	0	0	0	0	0	1	0	1	0	0	0	0	0	0	0	2	2	2	2	1	1	1	1	2	1	4	3	3
454	1	1	2	2	1	1	0	1	1	1	1	1	1	1	0	1	0	1	0	0	0	0	0	0	0	0	0	0	0	0	0	0	0	0	0	0	2	4	3	3	2	2	4	3	3	2	2	2	2
455	1	2	2	4	2	1	1	0	1	1	1	0	0	0	0	1	0	0	0	0	0	0	0	0	0	0	0	0	0	0	0	0	0	0	0	0	1	2	1	2	1	2	2	1	1	3	5	5	5
456	2	2	4	2	4	1	1	1	0	0	1	0	1	0	0	0	0	1	0	0	0	0	0	0	0	0	0	0	1	1	1	1	1	1	0	0	4	4	5	5	4	4	5	4	4	4	5	4	4
457	2	1	1	3	2	1	1	1	1	1	1	0	1	0	0	1	0	0	0	0	0	0	0	0	0	0	0	0	0	0	0	0	0	0	0	0	4	4	4	2	1	2	1	2	2	1	4	4	5
458	2	1	3	2	2	1	1	1	0	0	1	0	1	0	0	1	0	1	0	0	0	0	0	0	0	0	0	0	0	0	0	0	0	0	0	0	4	4	5	5	3	3	3	3	4	3	3	5	3
459	2	2	3	1	1	1	1	1	0	0	1	0	0	0	0	1	0	0	0	0	0	0	0	0	0	1	0	0	0	0	0	0	0	0	0	0	2	3	1	4	3	3	3	4	4	3	1	3	2
460	2	2	2	5	2	2	0	1	1	1	1	0	1	1	0	1	0	0	0	0	0	0	0	0	0	0	0	0	0	0	1	1	1	1	1	0	2	3	2	4	5	4	4	4	5	4	2	1	2
461	2	3	3	1	1	1	1	0	0	0	0	0	0	0	0	0	0	0	0	0	0	0	0	0	0	1	0	0	0	0	0	0	0	0	0	0	4	5	4	5	4	4	5	4	4	5	4	5	5
462	2	1	4	1	1	1	1	0	0	0	0	0	0	0	0	1	0	0	0	0	0	0	0	0	0	0	1	0	0	0	0	0	0	0	0	0	4	4	4	5	5	5	5	5	4	4	5	5	4
463	1	1	2	2	1	1	0	1	1	1	1	0	1	0	0	1	0	1	0	0	0	0	0	0	0	0	0	0	0	0	0	0	0	0	0	0	5	3	3	4	3	3	3	3	3	3	4	4	4
464	2	2	4	1	1	1	0	0	0	0	1	0	0	0	0	1	0	0	0	0	0	0	0	0	0	1	0	1	0	0	0	0	0	0	0	0	3	1	3	3	5	4	3	3	4	5	4	5	5
465	2	1	4	1	1	1	1	1	0	0	1	0	0	0	0	0	0	1	0	0	0	0	0	0	0	0	0	0	0	0	0	0	0	0	0	0	4	4	5	4	5	4	4	5	4	4	4	5	4
466	2	1	3	2	1	1	1	1	0	0	1	0	0	0	0	1	0	0	0	0	0	0	0	0	0	1	1	1	0	0	0	0	0	0	0	0	3	4	3	3	2	2	2	3	2	2	3	3	4
467	2	2	4	3	3	1	0	0	1	1	0	0	0	0	0	1	0	0	0	0	0	0	0	1	1	0	1	1	1	0	0	0	0	0	0	0	2	2	2	2	3	2	2	3	3	3	4	3	3
468	1	2	2	3	2	1	1	0	1	1	1	1	0	0	0	1	0	0	0	0	0	0	0	0	0	0	0	0	0	0	0	0	0	0	0	0	1	1	1	1	1	1	2	1	1	1	5	4	4
469	2	2	2	3	3	1	1	1	1	1	1	0	0	0	0	1	0	1	1	1	1	1	0	0	0	0	0	0	0	0	0	0	0	0	0	0	2	1	2	2	3	1	1	3	2	2	3	1	1
470	1	4	3	3	2	1	0	0	0	0	0	0	0	0	0	1	0	0	0	0	0	0	0	0	0	0	0	0	0	0	0	0	0	0	0	0	4	5	4	5	5	4	5	5	4	4	5	5	5
471	1	2	1	2	2	1	1	1	0	0	1	0	0	0	0	1	0	1	0	1	1	0	0	0	0	0	0	0	0	0	0	0	0	0	0	0	5	4	4	4	5	5	4	5	5	4	5	5	5
472	2	1	3	1	1	1	1	0	0	0	1	0	0	0	0	1	0	0	0	0	0	0	0	0	0	0	0	0	0	0	0	0	0	0	0	0	3	2	2	3	3	2	2	2	3	2	3	2	4
473	1	1	2	1	2	1	1	1	0	0	1	0	0	0	0	1	1	1	0	0	0	0	0	0	0	0	0	0	0	0	0	0	0	0	0	0	3	4	3	5	4	4	5	3	3	5	4	3	3
474	1	3	3	3	3	1	0	0	0	0	1	0	0	0	0	1	0	0	0	0	0	0	0	0	0	0	1	0	0	0	0	0	0	0	0	0	2	3	1	4	3	4	3	3	4	4	3	2	2
475	2	1	3	3	3	1	1	0	0	0	0	0	0	1	0	1	0	0	0	0	0	0	0	0	0	1	1	1	0	0	0	0	0	0	0	0	4	4	2	4	4	3	2	2	4	4	2	1	3
476	1	1	3	4	4	1	0	0	0	1	1	0	1	1	1	1	0	0	1	0	0	0	0	0	0	1	1	1	0	0	0	0	0	0	0	0	4	4	3	4	3	4	3	3	4	4	4	4	4
477	1	1	3	4	3	1	1	0	0	0	0	0	0	0	0	0	0	0	1	0	0	0	0	0	0	0	0	0	0	0	0	0	0	0	1	0	4	5	5	3	5	3	5	3	5	3	4	5	5
478	2	1	3	1	1	1	1	0	0	0	0	0	1	0	0	1	0	0	0	0	0	0	0	0	1	0	1	1	1	0	0	0	0	0	0	0	5	4	4	5	4	5	5	4	4	4	5	3	4
479	2	1	3	2	1	1	1	0	0	1	1	0	1	0	0	1	0	0	0	0	0	0	0	0	0	1	1	0	1	0	0	0	0	0	0	0	2	1	1	2	1	2	1	2	1	1	2	1	1
480	2	4	1	2	3	1	0	0	0	0	1	0	1	0	0	0	0	0	0	0	0	0	0	0	0	0	0	0	0	0	0	0	0	0	0	0	4	3	3	4	3	3	3	4	3	4	4	3	4
481	1	2	4	1	2	1	1	1	0	0	1	0	0	0	0	1	0	1	0	0	0	0	0	0	0	0	0	0	0	0	0	0	0	0	0	0	4	4	3	3	3	3	3	3	4	4	2	2	1
482	1	2	3	1	2	1	0	0	0	0	1	0	0	0	0	1	0	0	1	0	0	0	0	0	0	1	0	1	0	0	0	0	0	0	1	0	2	2	2	2	2	2	3	2	3	2	3	4	5
483	1	2	3	3	3	1	0	0	0	1	0	0	0	0	0	0	0	0	0	0	0	0	0	0	0	0	1	0	0	0	0	0	0	0	0	0	3	3	4	4	4	2	4	2	2	3	3	3	2
484	1	1	3	3	3	1	0	0	0	0	0	0	0	0	0	0	0	0	0	0	0	0	0	0	0	1	0	0	0	0	0	0	0	0	0	0	3	4	3	4	3	4	4	4	3	3	4	4	3
485	2	1	3	4	2	1	0	0	0	1	0	0	0	0	0	1	0	1	1	0	0	0	0	0	1	1	1	0	0	0	0	0	0	0	0	0	3	3	3	2	2	1	3	3	3	3	5	5	4
486	1	2	2	3	3	1	1	0	1	1	1	0	1	0	0	1	0	0	0	0	0	0	0	0	0	0	0	0	0	0	0	0	0	0	0	0	1	1	1	1	2	1	1	2	1	1	4	3	4
487	1	1	3	1	1	2	0	0	0	0	0	0	0	0	0	0	0	0	0	0	0	0	0	0	0	0	0	0	0	0	0	0	0	0	1	0	4	5	5	1	2	2	2	1	1	2	4	4	4
488	2	1	2	5	2	1	0	1	1	1	1	0	0	0	0	1	0	1	0	0	0	0	0	0	0	0	0	1	1	1	1	0	0	0	0	0	5	4	5	5	4	3	3	5	4	4	4	3	5
489	2	1	1	1	2	1	1	1	0	0	1	0	0	0	0	1	0	0	0	0	0	0	0	0	0	0	0	0	0	0	0	0	0	0	0	0	2	2	2	2	2	2	2	2	2	2	2	2	2
490	1	1	4	1	1	1	1	1	0	0	1	0	0	0	0	0	0	1	0	0	0	0	0	0	0	0	0	0	0	0	0	0	0	0	0	0	4	3	3	3	5	5	4	3	3	4	5	5	5
491	1	1	2	2	4	1	1	1	0	0	1	0	1	0	0	1	0	1	0	0	0	0	0	0	0	0	0	0	0	0	0	0	0	0	0	0	3	4	3	4	4	3	3	5	3	5	4	5	4
492	1	2	1	2	2	1	1	1	0	0	1	0	0	0	0	1	1	0	0	0	0	0	0	0	0	1	1	1	1	0	0	0	0	0	0	0	2	3	2	3	3	2	3	3	3	3	3	4	2
493	2	2	4	2	1	1	1	0	0	1	0	0	0	0	1	1	1	0	1	0	0	0	0	0	1	1	1	1	1	0	0	0	0	0	0	0	3	4	3	3	5	4	4	5	5	4	2	4	2
494	2	3	3	3	2	1	0	0	0	0	1	0	0	0	0	1	0	0	0	0	0	0	0	0	0	1	1	0	0	0	0	0	0	0	0	0	5	5	4	3	3	3	4	4	4	3	3	4	3
495	1	1	3	1	3	1	0	0	0	0	0	0	0	0	0	1	0	0	1	0	0	0	0	0	0	0	0	0	0	0	0	0	0	0	0	0	1	1	2	3	1	3	1	3	1	2	5	3	5
496	2	1	2	2	2	1	1	1	0	1	1	0	1	0	0	1	0	0	0	1	1	1	1	1	0	0	0	0	0	0	0	0	0	0	0	0	3	3	4	4	4	3	4	3	4	4	3	3	4
497	2	1	3	2	3	1	1	0	0	0	1	0	0	0	0	1	0	0	0	0	0	0	0	0	0	1	1	1	0	0	0	0	0	0	0	0	1	2	3	4	4	5	3	4	5	4	4	5	5
498	1	2	2	3	1	1	1	1	1	1	1	0	1	0	0	1	0	1	0	0	0	0	0	0	0	0	0	0	0	0	0	0	0	0	0	0	1	2	2	2	2	2	2	1	2	1	5	5	5
499	2	1	4	2	1	1	1	1	1	1	1	0	1	0	0	1	0	0	0	0	0	0	0	1	1	1	1	1	0	0	0	0	0	0	0	0	2	3	3	4	4	3	4	4	3	4	4	4	3
500	1	1	2	2	4	1	0	1	1	1	1	0	1	1	0	0	0	1	0	0	0	0	0	0	0	0	0	0	0	0	0	0	0	0	0	0	3	4	4	4	4	4	4	4	4	4	3	3	4
501	1	2	4	2	2	1	1	1	0	0	1	0	0	0	0	1	0	0	0	0	0	0	0	0	0	1	1	1	1	0	0	0	0	0	0	0	4	5	5	4	5	5	4	5	5	4	1	1	2
502	1	1	3	4	3	1	0	1	0	0	1	0	1	0	0	1	0	0	0	0	0	0	1	0	0	0	1	0	0	0	0	0	0	0	0	0	1	2	3	3	3	2	1	3	1	3	3	3	2
503	1	1	2	3	2	1	1	1	1	1	1	0	1	0	0	1	0	1	1	1	1	1	0	0	0	0	0	0	0	0	0	0	0	0	0	0	2	1	3	1	3	2	3	1	1	3	1	3	1
504	2	1	3	3	3	1	1	0	0	1	0	0	0	0	0	1	0	0	1	0	0	0	0	0	0	1	0	1	0	0	0	0	0	0	0	0	2	2	2	1	1	2	1	2	1	1	2	2	3
505	2	2	4	1	3	1	0	0	0	0	0	0	0	0	0	1	0	0	0	0	0	0	0	0	0	0	1	0	0	0	0	0	0	0	0	0	3	3	3	4	4	4	4	3	4	4	2	2	1
506	2	2	1	1	2	1	1	1	0	0	1	0	1	0	0	1	0	1	0	0	0	0	0	0	0	0	0	0	0	0	0	0	0	0	0	0	4	5	4	5	5	5	5	5	4	4	1	2	1
507	2	2	3	2	4	1	1	1	1	1	1	0	1	0	0	1	1	0	1	0	0	0	0	0	1	1	1	0	1	0	0	0	0	0	0	0	3	4	3	3	3	5	5	3	3	3	2	3	1
508	1	2	3	3	1	1	0	0	0	0	0	0	0	0	0	1	0	0	0	0	0	0	0	0	1	0	1	0	0	0	0	0	0	0	0	0	4	5	5	5	4	4	4	4	3	3	1	1	1
509	2	3	4	3	1	1	0	1	0	0	0	0	0	0	0	0	0	0	0	0	0	0	0	0	0	0	0	0	0	0	0	0	0	0	0	0	3	4	4	3	3	4	4	4	4	4	4	5	5
510	2	1	4	4	1	1	1	0	0	1	1	0	0	0	0	1	1	0	0	0	0	0	0	0	0	1	0	0	0	0	0	0	0	0	0	0	2	3	2	4	4	5	4	5	4	4	3	4	3
511	2	1	3	1	1	1	1	0	0	0	1	0	1	0	0	1	0	0	1	0	0	0	0	0	0	1	1	1	0	0	0	0	0	0	0	0	5	4	3	4	5	5	4	5	5	3	3	5	3
512	2	2	2	2	4	1	0	0	0	0	0	0	0	0	0	0	0	0	1	0	0	0	0	0	0	0	0	0	0	0	0	0	0	0	0	0	3	4	4	4	3	4	4	3	4	4	4	3	4
513	1	1	3	1	1	2	0	1	1	1	0	0	1	0	0	1	0	0	0	0	0	0	0	0	0	1	1	1	0	0	0	0	0	0	0	0	5	3	4	3	5	5	3	4	4	3	5	3	4
514	2	2	3	1	1	1	1	0	0	0	1	0	0	0	0	1	0	0	0	0	0	0	0	0	0	0	1	0	0	0	0	0	0	0	0	0	2	1	2	1	3	1	3	1	2	2	1	1	2
[truncated: 42 more columns]
